# Supplementary material for: Tris(5-amino-1H-1,2,4-triazol-4-ium) dihydrogenphosphate hydrogen­phosphate trihydrate
Source: Acta Crystallogr Sect E Struct Rep Online. 2012 Nov 3;68(Pt 12):o3257–8. doi: 10.1107/S1600536812044492 (PMC3588811; doi:10.1107/S1600536812044492)
Supplement: Supplementary file 1 [file e-68-o3257-sup1.cif]

##############################################################################
#                                                                            #
# This CIF contains the data in a paper accepted for publication in          #
# Acta Crystallographica Section E. It conforms to the requirements of       #
# Notes for Authors for Acta Crystallographica Section E, and has been       #
# peer reviewed under the auspices of the IUCr Commission on Journals.       #
#                                                                            #
# Full details of the Crystallographic Information File format               #
# are given in the paper "The Crystallographic Information File (CIF):       #
# a New Standard Archive File for Crystallography" by S. R. Hall, F. H.      #
# Allen and I. D. Brown [Acta Cryst. (1991), A47, 655-685].                  #
#                                                                            #
# The current version of the core CIF dictionary is obtainable from          #
# ftp://ftp.iucr.org/pub/cif_core.dic.                                       #
#                                                                            #
# Software is freely available for graphical display of the structure(s)     #
# in this CIF. For information consult the CIF software page                 #
# http://www.iucr.org/resources/cif/software.                                #
#                                                                            #
# This file may be used for bona fide research purposes within the           #
# scientific community so long as proper attribution is given to the journal # 
# article from which it was obtained.                                        #
#                                                                            #
##############################################################################
data_global
_audit_creation_method     CRYSTALS_ver_12.87
_journal_date_recd_electronic     2012-10-07
_journal_date_accepted     2012-10-26
_journal_name_full     'Acta Crystallographica, Section E'
_journal_year     2012
_journal_volume     68
_journal_issue     12
_journal_page_first     o3257
_journal_page_last     o3258
_journal_paper_category     QO
_journal_paper_doi     10.1107/S1600536812044492
_journal_coeditor_code     RU2044
_publ_contact_author_name     'Cherif Ben Nasr'
_publ_contact_author_address
; Laboratoire de Chimie des mat\'eriaux
  Facult\'e des Sciences de Bizerte
  7021 Zarzouna
  Tunisie
;
_publ_contact_author_email     cherif_bennasr@yahoo.fr
_publ_contact_author_fax     ?
_publ_contact_author_phone     ?
_publ_section_title
;
Tris(5-amino-1<i>H</i>-1,2,4-triazol-4-ium) dihydrogenphosphate
hydrogenphosphate trihydrate
;
loop_
    _publ_author_name
    _publ_author_footnote
    _publ_author_address
    'Mrad, Mohamed Lahbib' .
;
Laboratoire de Chimie des Mat\'eriaux
Facult\'e des sciences de Bizerte
7021 Zarzouna
Tunisia
;
    'Zeller, Matthias' .
;
Youngstown State University,
Department of Chemistry
One University Plaza
Youngstown
Ohio 44555-3663
USA
;
    'Hernandez, Kristen J.' .
;
Youngstown State University,
Department of Chemistry
One University Plaza
Youngstown
Ohio 44555-3663
USA
;
    'Rzaigui, Mohamed' .
;
Laboratoire de Chimie des Mat\'eriaux
Facult\'e des sciences de Bizerte
7021 Zarzouna
Tunisia
;
    'Ben Nasr, Cherif' .
;
Laboratoire de Chimie des Mat\'eriaux
Facult\'e des sciences de Bizerte
7021 Zarzouna
Tunisia
;
data_I
_audit_creation_method     SHELXL-97
_chemical_name_systematic
;
Tris(5-amino-1<i>H</i>-1,2,4-triazol-4-ium) dihydrogenphosphate
hydrogenphosphate trihydrate
;
_chemical_name_common     ?
_chemical_formula_moiety     '3(C2 H5 N4 +), H O4 P 2-, H2 O4 P -, 3(H2 O)'
_chemical_formula_sum     'C6 H24 N12 O11 P2'
_chemical_formula_iupac     '3C2 H5 N4 +, H O4 P 2-, H2 O4 P -, 3H2 O'
_chemical_formula_weight     502.31
_chemical_melting_point     ?
_symmetry_cell_setting     monoclinic
_symmetry_space_group_name_H-M     'P c'
_symmetry_space_group_name_Hall     'P -2yc'
loop_
    _symmetry_equiv_pos_as_xyz
    'x, y, z'
    'x, -y, z+1/2'
_cell_length_a     10.4793(13)
_cell_length_b     8.7655(11)
_cell_length_c     11.4536(14)
_cell_angle_alpha     90.00
_cell_angle_beta     107.489(2)
_cell_angle_gamma     90.00
_cell_volume     1003.5(2)
_cell_formula_units_Z     2
_cell_measurement_reflns_used     5573
_cell_measurement_theta_min     2.98
_cell_measurement_theta_max     31.82
_cell_measurement_temperature     100(2)
_exptl_crystal_description     Block
_exptl_crystal_colour     colourless
_exptl_crystal_size_max     0.60
_exptl_crystal_size_mid     0.35
_exptl_crystal_size_min     0.18
_exptl_crystal_density_diffrn     1.662
_exptl_crystal_density_meas     ?
_exptl_crystal_density_method     'not measured'
_exptl_crystal_F_000     524
_exptl_absorpt_coefficient_mu     0.298
_exptl_absorpt_correction_type     multi-scan
_exptl_absorpt_process_details     '(SADABS; Bruker, 2011)'
_exptl_absorpt_correction_T_min     0.6927
_exptl_absorpt_correction_T_max     0.7463
_exptl_special_details
;
;
_diffrn_ambient_temperature     100(2)
_diffrn_radiation_type     MoK\a
_diffrn_radiation_wavelength     0.71073
_diffrn_radiation_source     'fine-focus sealed tube'
_diffrn_radiation_monochromator     graphite
_diffrn_measurement_device_type     'Bruker SMART APEX CCD'
_diffrn_measurement_method     '\w scans'
_diffrn_detector_area_resol_mean     ?
_diffrn_reflns_number     13833
_diffrn_reflns_av_R_equivalents     0.0163
_diffrn_reflns_av_sigmaI/netI     0.0221
_diffrn_reflns_theta_min     2.32
_diffrn_reflns_theta_max     32.03
_diffrn_reflns_theta_full     28.00
_diffrn_measured_fraction_theta_max     0.936
_diffrn_measured_fraction_theta_full     0.994
_diffrn_reflns_limit_h_min     -14
_diffrn_reflns_limit_h_max     15
_diffrn_reflns_limit_k_min     -12
_diffrn_reflns_limit_k_max     13
_diffrn_reflns_limit_l_min     -16
_diffrn_reflns_limit_l_max     16
_diffrn_standards_number     0
_diffrn_standards_interval_count     .
_diffrn_standards_interval_time     .
_diffrn_standards_decay_%     ?
_refine_special_details
;
Refinement of <i>F</i>^2^ against ALL reflections. The weighted <i>R</i>-factor
<i>wR</i> and goodness of fit <i>S</i> are based on <i>F</i>^2^, conventional
<i>R</i>-factors <i>R</i> are based on <i>F</i>, with <i>F</i> set to zero for
negative <i>F</i>^2^. The threshold expression of <i>F</i>^2^ >
\s(<i>F</i>^2^) is used only for calculating <i>R</i>-factors(gt) <i>etc</i>.
and is not relevant to the choice of reflections for refinement.
<i>R</i>-factors based on <i>F</i>^2^ are statistically about twice as large
as those based on <i>F</i>, and <i>R</i>- factors based on ALL data will be
even larger.
;
_reflns_number_total     6229
_reflns_number_gt     6132
_reflns_threshold_expression     I>2\s(I)
_refine_ls_structure_factor_coef     Fsqd
_refine_ls_matrix_type     full
_refine_ls_R_factor_all     0.0229
_refine_ls_R_factor_gt     0.0225
_refine_ls_wR_factor_gt     0.0585
_refine_ls_wR_factor_ref     0.0588
_refine_ls_goodness_of_fit_ref     1.044
_refine_ls_restrained_S_all     1.044
_refine_ls_number_reflns     6229
_refine_ls_number_parameters     322
_refine_ls_number_restraints     32
_refine_ls_hydrogen_treatment     mixed
_refine_ls_weighting_scheme     calc
_refine_ls_weighting_details
         'calc w=1/[\s^2^(Fo^2^)+(0.0385P)^2^+0.0562P] where P=(Fo^2^+2Fc^2^)/3'
_atom_sites_solution_hydrogens     geom
_atom_sites_solution_primary     direct
_atom_sites_solution_secondary     difmap
_refine_ls_shift/su_max     0.000
_refine_ls_shift/su_mean     0.000
_refine_diff_density_max     0.333
_refine_diff_density_min     -0.190
_refine_ls_extinction_method     none
_refine_ls_extinction_coef     ?
_refine_ls_abs_structure_details     'Flack (1983), 2950 Friedel pairs'
_refine_ls_abs_structure_Flack     -0.02(4)
loop_
    _atom_type_symbol
    _atom_type_description
    _atom_type_scat_dispersion_real
    _atom_type_scat_dispersion_imag
    _atom_type_scat_source
    'C' 'C' 0.0033 0.0016
                         'International Tables Vol C Tables 4.2.6.8 and 6.1.1.4'
    'H' 'H' 0.0000 0.0000
                         'International Tables Vol C Tables 4.2.6.8 and 6.1.1.4'
    'N' 'N' 0.0061 0.0033
                         'International Tables Vol C Tables 4.2.6.8 and 6.1.1.4'
    'O' 'O' 0.0106 0.0060
                         'International Tables Vol C Tables 4.2.6.8 and 6.1.1.4'
    'P' 'P' 0.1023 0.0942
                         'International Tables Vol C Tables 4.2.6.8 and 6.1.1.4'
_computing_data_collection     'APEX2 (Bruker, 2011)'
_computing_cell_refinement     'SAINT (Bruker, 2011)'
_computing_data_reduction     'SAINT (Bruker, 2011)'
_computing_structure_solution     'SHELXTL (Sheldrick, 2008)'
_computing_structure_refinement     'SHELXLE (H\"ubschle <i>et al.</i>, 2011)'
_computing_molecular_graphics     'SHELXTL (Sheldrick, 2008)'
_computing_publication_material
                         'SHELXTL (Sheldrick, 2008) and publCIF (Westrip, 2010)'
loop_
    _atom_site_type_symbol
    _atom_site_label
    _atom_site_fract_x
    _atom_site_fract_y
    _atom_site_fract_z
    _atom_site_U_iso_or_equiv
    _atom_site_adp_type
    _atom_site_calc_flag
    _atom_site_refinement_flags
    _atom_site_occupancy
    _atom_site_symmetry_multiplicity
    _atom_site_disorder_assembly
    _atom_site_disorder_group
    N N1A 0.62032(11) 0.15272(11) 0.77449(9) 0.01772(18) Uani d D 1 1 . .
    H H1A1 0.6049(17) 0.2392(16) 0.7386(16) 0.021 Uiso d D 1 1 . .
    H H1A2 0.6042(17) 0.1391(19) 0.8421(13) 0.021 Uiso d D 1 1 . .
    N N2A 0.60906(10) 0.04376(11) 0.58172(9) 0.01488(17) Uani d . 1 1 . .
    H H2A 0.6141 0.1293 0.5432 0.018 Uiso calc R 1 1 . .
    N N3A 0.59896(10) -0.09961(11) 0.52940(9) 0.01524(17) Uani d . 1 1 . .
    N N4A 0.60216(9) -0.11435(11) 0.72352(9) 0.01336(16) Uani d . 1 1 . .
    H H4A 0.6017 -0.1543 0.7939 0.016 Uiso calc R 1 1 . .
    C C1A 0.61011(10) 0.03524(12) 0.69840(10) 0.01299(18) Uani d . 1 1 . .
    C C2A 0.59494(11) -0.19168(13) 0.61746(10) 0.01451(18) Uani d . 1 1 . .
    H H2AA 0.5879 -0.2995 0.6093 0.017 Uiso calc R 1 1 . .
    N N1B 0.95278(11) 0.16763(12) 0.67577(9) 0.01933(19) Uani d D 1 1 . .
    H H1B1 0.9835(17) 0.2502(16) 0.7144(15) 0.023 Uiso d D 1 1 . .
    H H1B2 0.9369(18) 0.0936(17) 0.7129(16) 0.023 Uiso d D 1 1 . .
    N N2B 0.92010(10) 0.02876(11) 0.48939(9) 0.01598(17) Uani d . 1 1 . .
    H H2B1 0.8958 -0.0591 0.5132 0.019 Uiso calc R 1 1 . .
    N N3B 0.93026(11) 0.05748(11) 0.37327(10) 0.01706(18) Uani d . 1 1 . .
    N N4B 0.98316(9) 0.26338(10) 0.49075(8) 0.01343(16) Uani d . 1 1 . .
    H H4B 1.0082 0.3574 0.5133 0.016 Uiso calc R 1 1 . .
    C C1B 0.95240(10) 0.15303(12) 0.56033(10) 0.01362(18) Uani d . 1 1 . .
    C C2B 0.96750(11) 0.19962(13) 0.37803(10) 0.01543(19) Uani d . 1 1 . .
    H H2B2 0.9821 0.2531 0.3110 0.019 Uiso calc R 1 1 . .
    N N1C 0.28072(10) 0.15370(11) 0.42295(9) 0.01621(17) Uani d D 1 1 . .
    H H1C1 0.2900(16) 0.137(2) 0.4966(12) 0.019 Uiso d D 1 1 . .
    H H1C2 0.2796(17) 0.2424(15) 0.3916(15) 0.019 Uiso d D 1 1 . .
    N N2C 0.28411(10) 0.04801(11) 0.23314(8) 0.01377(16) Uani d . 1 1 . .
    H H2C 0.2843 0.1345 0.1942 0.017 Uiso calc R 1 1 . .
    N N3C 0.28565(10) -0.09510(11) 0.18257(9) 0.01465(17) Uani d . 1 1 . .
    N N4C 0.28158(9) -0.11349(11) 0.37482(8) 0.01238(16) Uani d . 1 1 . .
    H H4C 0.2795 -0.1547 0.4443 0.015 Uiso calc R 1 1 . .
    C C1C 0.28234(10) 0.03715(12) 0.34900(9) 0.01169(17) Uani d . 1 1 . .
    C C2C 0.28461(10) -0.18892(12) 0.27069(10) 0.01394(18) Uani d . 1 1 . .
    H H2CA 0.2858 -0.2969 0.2636 0.017 Uiso calc R 1 1 . .
    P P1A 0.23842(2) 0.41894(3) 0.11253(2) 0.00876(5) Uani d . 1 1 . .
    O O1A 0.09137(7) 0.45148(9) 0.04480(7) 0.01176(13) Uani d . 1 1 . .
    O O2A 0.31520(8) 0.55501(9) 0.07195(7) 0.01273(14) Uani d . 1 1 . .
    H H2AB 0.3902(19) 0.5380(10) 0.0918(15) 0.019 Uiso calc R 1 1 . .
    O O3A 0.26391(8) 0.42577(8) 0.25172(7) 0.01225(14) Uani d . 1 1 . .
    O O4A 0.28676(8) 0.26682(9) 0.07706(7) 0.01314(14) Uani d . 1 1 . .
    P P1B 0.59788(2) 0.42266(3) 0.46934(2) 0.00962(5) Uani d . 1 1 . .
    O O1B 0.49521(8) 0.52280(9) 0.37270(7) 0.01584(15) Uani d . 1 1 . .
    H H1B 0.4300(18) 0.4769(15) 0.3450(15) 0.024 Uiso calc R 1 1 . .
    O O2B 0.73507(8) 0.50517(10) 0.48323(7) 0.01466(14) Uani d . 1 1 . .
    H H2BA 0.7526(10) 0.5008(18) 0.4177(17) 0.022 Uiso calc R 1 1 . .
    O O3B 0.57479(8) 0.43008(9) 0.59371(7) 0.01269(14) Uani d . 1 1 . .
    O O4B 0.59985(9) 0.26114(9) 0.42328(7) 0.01614(15) Uani d . 1 1 . .
    O O1 0.78679(8) 0.52112(11) 0.77991(8) 0.01834(16) Uani d D 1 1 . .
    H H1D 0.8624(15) 0.502(2) 0.7733(18) 0.028 Uiso d D 1 1 . .
    H H1E 0.7308(17) 0.484(2) 0.7240(15) 0.028 Uiso d D 1 1 . .
    O O2 1.04601(8) 0.44288(10) 0.79982(7) 0.01506(15) Uani d D 1 1 . .
    H H2D 1.0714(18) 0.4441(19) 0.8747(12) 0.023 Uiso d D 1 1 . .
    H H2E 1.1091(15) 0.481(2) 0.7840(17) 0.023 Uiso d D 1 1 . .
    O O3 0.91292(8) 0.75025(9) 0.58426(8) 0.01633(15) Uani d D 1 1 . .
    H H3D 0.8480(15) 0.699(2) 0.5712(17) 0.025 Uiso d D 1 1 . .
    H H3E 0.9680(16) 0.6944(19) 0.5732(17) 0.025 Uiso d D 1 1 . .
loop_
    _atom_site_aniso_label
    _atom_site_aniso_U_11
    _atom_site_aniso_U_22
    _atom_site_aniso_U_33
    _atom_site_aniso_U_12
    _atom_site_aniso_U_13
    _atom_site_aniso_U_23
    N1A 0.0286(5) 0.0117(4) 0.0144(4) -0.0010(4) 0.0086(4) -0.0005(3)
    N2A 0.0231(4) 0.0110(4) 0.0115(4) -0.0008(3) 0.0067(3) 0.0012(3)
    N3A 0.0212(4) 0.0128(4) 0.0127(4) -0.0002(3) 0.0067(3) -0.0007(3)
    N4A 0.0176(4) 0.0118(4) 0.0114(4) 0.0000(3) 0.0054(3) 0.0021(3)
    C1A 0.0142(4) 0.0125(5) 0.0123(5) -0.0003(3) 0.0041(3) 0.0017(3)
    C2A 0.0177(4) 0.0134(5) 0.0134(5) -0.0004(4) 0.0061(4) 0.0002(3)
    N1B 0.0291(5) 0.0157(4) 0.0145(4) -0.0063(4) 0.0085(4) -0.0010(3)
    N2B 0.0207(4) 0.0123(4) 0.0155(4) -0.0025(3) 0.0063(3) -0.0011(3)
    N3B 0.0207(4) 0.0154(4) 0.0154(4) -0.0004(3) 0.0058(3) -0.0014(3)
    N4B 0.0169(4) 0.0105(4) 0.0129(4) -0.0015(3) 0.0045(3) -0.0001(3)
    C1B 0.0139(4) 0.0119(4) 0.0146(5) -0.0004(3) 0.0037(3) 0.0000(3)
    C2B 0.0172(4) 0.0154(5) 0.0139(5) -0.0002(4) 0.0048(4) -0.0006(4)
    N1C 0.0248(4) 0.0124(4) 0.0129(4) -0.0016(3) 0.0079(3) -0.0013(3)
    N2C 0.0222(4) 0.0099(4) 0.0106(4) 0.0010(3) 0.0070(3) 0.0005(3)
    N3C 0.0225(4) 0.0101(4) 0.0123(4) 0.0017(3) 0.0066(3) 0.0002(3)
    N4C 0.0167(4) 0.0104(4) 0.0109(4) -0.0008(3) 0.0054(3) 0.0008(3)
    C1C 0.0135(4) 0.0112(5) 0.0107(4) -0.0004(3) 0.0040(3) 0.0008(3)
    C2C 0.0186(5) 0.0113(4) 0.0126(4) 0.0005(4) 0.0056(4) 0.0006(3)
    P1A 0.01123(10) 0.00815(11) 0.00727(11) 0.00019(8) 0.00335(8) 0.00021(8)
    O1A 0.0118(3) 0.0126(3) 0.0107(3) 0.0004(3) 0.0031(2) 0.0007(3)
    O2A 0.0126(3) 0.0103(3) 0.0161(4) 0.0001(3) 0.0057(3) 0.0030(3)
    O3A 0.0152(3) 0.0137(3) 0.0078(3) 0.0001(3) 0.0034(3) -0.0008(2)
    O4A 0.0200(3) 0.0094(3) 0.0113(3) 0.0015(3) 0.0067(3) -0.0003(3)
    P1B 0.01187(10) 0.00900(11) 0.00812(11) -0.00035(8) 0.00319(8) -0.00054(8)
    O1B 0.0154(3) 0.0138(4) 0.0150(4) -0.0008(3) -0.0006(3) 0.0036(3)
    O2B 0.0131(3) 0.0193(4) 0.0127(3) -0.0036(3) 0.0057(3) -0.0023(3)
    O3B 0.0136(3) 0.0160(4) 0.0095(3) -0.0003(3) 0.0051(3) -0.0022(3)
    O4B 0.0291(4) 0.0099(3) 0.0115(3) -0.0003(3) 0.0093(3) -0.0011(3)
    O1 0.0131(3) 0.0292(5) 0.0127(4) -0.0018(3) 0.0039(3) -0.0045(3)
    O2 0.0152(3) 0.0208(4) 0.0099(3) -0.0028(3) 0.0047(3) -0.0007(3)
    O3 0.0162(3) 0.0120(4) 0.0225(4) -0.0001(3) 0.0083(3) -0.0010(3)
_geom_special_details
;
All e.s.d.'s (except the e.s.d. in the dihedral angle between two l.s. planes)
are estimated using the full covariance matrix. The cell e.s.d.'s are taken
into account individually in the estimation of e.s.d.'s in distances, angles
and torsion angles; correlations between e.s.d.'s in cell parameters are only
used when they are defined by crystal symmetry. An approximate (isotropic)
treatment of cell e.s.d.'s is used for estimating e.s.d.'s involving l.s.
planes.
;
loop_
    _geom_bond_atom_site_label_1
    _geom_bond_atom_site_label_2
    _geom_bond_site_symmetry_2
    _geom_bond_distance
    _geom_bond_publ_flag
    N1A C1A . 1.3325(14) ?
    N1A H1A1 . 0.854(13) ?
    N1A H1A2 . 0.849(13) ?
    N2A C1A . 1.3353(14) ?
    N2A N3A . 1.3826(13) ?
    N2A H2A . 0.8800 ?
    N3A C2A . 1.3022(14) ?
    N4A C1A . 1.3504(15) ?
    N4A C2A . 1.3732(14) ?
    N4A H4A . 0.8800 ?
    C2A H2AA . 0.9500 ?
    N1B C1B . 1.3272(15) ?
    N1B H1B1 . 0.859(13) ?
    N1B H1B2 . 0.820(13) ?
    N2B C1B . 1.3401(14) ?
    N2B N3B . 1.3888(14) ?
    N2B H2B1 . 0.8800 ?
    N3B C2B . 1.3018(15) ?
    N4B C1B . 1.3524(14) ?
    N4B C2B . 1.3706(14) ?
    N4B H4B . 0.8800 ?
    C2B H2B2 . 0.9500 ?
    N1C C1C . 1.3304(14) ?
    N1C H1C1 . 0.833(13) ?
    N1C H1C2 . 0.855(13) ?
    N2C C1C . 1.3361(13) ?
    N2C N3C . 1.3838(13) ?
    N2C H2C . 0.8800 ?
    N3C C2C . 1.3044(14) ?
    N4C C1C . 1.3537(14) ?
    N4C C2C . 1.3724(14) ?
    N4C H4C . 0.8800 ?
    C2C H2CA . 0.9500 ?
    P1A O4A . 1.5243(8) ?
    P1A O1A . 1.5294(8) ?
    P1A O3A . 1.5364(8) ?
    P1A O2A . 1.5845(8) ?
    O2A H2AB . 0.7639 ?
    P1B O4B . 1.5132(8) ?
    P1B O3B . 1.5163(8) ?
    P1B O1B . 1.5612(8) ?
    P1B O2B . 1.5741(8) ?
    O1B H1B . 0.7742 ?
    O2B H2BA . 0.8262 ?
    O1 H1D . 0.835(14) ?
    O1 H1E . 0.796(14) ?
    O2 H2D . 0.819(13) ?
    O2 H2E . 0.808(13) ?
    O3 H3D . 0.790(13) ?
    O3 H3E . 0.795(13) ?
loop_
    _geom_angle_atom_site_label_1
    _geom_angle_atom_site_label_2
    _geom_angle_atom_site_label_3
    _geom_angle_site_symmetry_1
    _geom_angle_site_symmetry_3
    _geom_angle
    _geom_angle_publ_flag
    C1A N1A H1A1 . . 113.9(12) ?
    C1A N1A H1A2 . . 119.3(12) ?
    H1A1 N1A H1A2 . . 120.2(17) ?
    C1A N2A N3A . . 111.07(9) ?
    C1A N2A H2A . . 124.5 ?
    N3A N2A H2A . . 124.5 ?
    C2A N3A N2A . . 104.11(9) ?
    C1A N4A C2A . . 106.34(9) ?
    C1A N4A H4A . . 126.8 ?
    C2A N4A H4A . . 126.8 ?
    N1A C1A N2A . . 125.90(10) ?
    N1A C1A N4A . . 127.52(10) ?
    N2A C1A N4A . . 106.56(9) ?
    N3A C2A N4A . . 111.92(10) ?
    N3A C2A H2AA . . 124.0 ?
    N4A C2A H2AA . . 124.0 ?
    C1B N1B H1B1 . . 118.9(12) ?
    C1B N1B H1B2 . . 120.0(13) ?
    H1B1 N1B H1B2 . . 120.2(18) ?
    C1B N2B N3B . . 110.80(9) ?
    C1B N2B H2B1 . . 124.6 ?
    N3B N2B H2B1 . . 124.6 ?
    C2B N3B N2B . . 103.98(9) ?
    C1B N4B C2B . . 106.33(9) ?
    C1B N4B H4B . . 126.8 ?
    C2B N4B H4B . . 126.8 ?
    N1B C1B N2B . . 127.37(10) ?
    N1B C1B N4B . . 126.03(10) ?
    N2B C1B N4B . . 106.60(10) ?
    N3B C2B N4B . . 112.29(10) ?
    N3B C2B H2B2 . . 123.9 ?
    N4B C2B H2B2 . . 123.9 ?
    C1C N1C H1C1 . . 119.1(12) ?
    C1C N1C H1C2 . . 115.6(11) ?
    H1C1 N1C H1C2 . . 124.9(16) ?
    C1C N2C N3C . . 110.88(9) ?
    C1C N2C H2C . . 124.6 ?
    N3C N2C H2C . . 124.6 ?
    C2C N3C N2C . . 104.11(9) ?
    C1C N4C C2C . . 106.08(9) ?
    C1C N4C H4C . . 127.0 ?
    C2C N4C H4C . . 127.0 ?
    N1C C1C N2C . . 125.74(10) ?
    N1C C1C N4C . . 127.44(10) ?
    N2C C1C N4C . . 106.81(9) ?
    N3C C2C N4C . . 112.11(10) ?
    N3C C2C H2CA . . 123.9 ?
    N4C C2C H2CA . . 123.9 ?
    O4A P1A O1A . . 113.13(4) ?
    O4A P1A O3A . . 110.03(4) ?
    O1A P1A O3A . . 110.70(4) ?
    O4A P1A O2A . . 109.97(5) ?
    O1A P1A O2A . . 103.52(4) ?
    O3A P1A O2A . . 109.26(4) ?
    P1A O2A H2AB . . 109.5 ?
    O4B P1B O3B . . 112.98(5) ?
    O4B P1B O1B . . 110.95(5) ?
    O3B P1B O1B . . 111.80(5) ?
    O4B P1B O2B . . 110.94(5) ?
    O3B P1B O2B . . 106.50(4) ?
    O1B P1B O2B . . 103.13(5) ?
    P1B O1B H1B . . 109.5 ?
    P1B O2B H2BA . . 109.5 ?
    H1D O1 H1E . . 109.7(19) ?
    H2D O2 H2E . . 101.5(17) ?
    H3D O3 H3E . . 104.3(18) ?
loop_
    _geom_hbond_atom_site_label_D
    _geom_hbond_atom_site_label_H
    _geom_hbond_atom_site_label_A
    _geom_hbond_site_symmetry_A
    _geom_hbond_distance_DH
    _geom_hbond_distance_HA
    _geom_hbond_distance_DA
    _geom_hbond_angle_DHA
    N1A H1A1 O3B . 0.854(13) 2.311(14) 3.1356(13) 162.4(16)
    N1A H1A2 N3A 2 0.849(13) 2.190(13) 3.0305(15) 170.4(16)
    N2A H2A O4B . 0.88 1.77 2.6130(13) 160.7
    N4A H4A O4B 2 0.88 1.76 2.6314(13) 171.3
    N1B H1B1 O2 . 0.859(13) 1.963(13) 2.8214(13) 177.5(17)
    N1B H1B2 N3B 2 0.820(13) 2.282(14) 3.0639(15) 159.5(17)
    N2B H2B1 O3 1_545 0.88 1.84 2.6824(13) 158.6
    N4B H4B O1A 2_665 0.88 1.87 2.7376(12) 167.2
    N1C H1C1 N3C 2 0.833(13) 2.175(13) 3.0028(14) 172.4(15)
    N1C H1C2 O3A . 0.855(13) 2.241(13) 3.0589(13) 160.3(15)
    N2C H2C O4A . 0.88 1.78 2.6278(12) 161.1
    N4C H4C O4A 2 0.88 1.79 2.6645(12) 170.3
    O2A H2AB O3B 2_564 0.76 1.95 2.6593(11) 154.7
    O1B H1B O3A . 0.77 1.80 2.5495(12) 161.3
    O2B H2BA O1 2_564 0.83 1.73 2.5552(12) 176.2
    O1 H1D O2 . 0.835(14) 1.927(14) 2.7439(12) 165.6(19)
    O1 H1E O3B . 0.796(14) 1.913(14) 2.6968(12) 168(2)
    O2 H2D O1A 1_656 0.819(13) 1.897(14) 2.7024(11) 167.9(18)
    O2 H2E O3A 2_665 0.808(13) 1.949(13) 2.7566(12) 178.1(19)
    O3 H3D O2B . 0.790(13) 2.143(15) 2.8515(12) 149.4(18)
    O3 H3E O1A 2_665 0.795(13) 1.915(13) 2.7085(11) 175.9(19)
