# Supplementary material for: Tris(5-amino-1H-1,2,4-triazol-4-ium) dihydrogenphosphate hydrogen­phosphate trihydrate
Source: Acta Crystallogr Sect E Struct Rep Online. 2012 Nov 3;68(Pt 12):o3257–8. doi: 10.1107/S1600536812044492 (PMC3588811; doi:10.1107/S1600536812044492)
Supplement: Supplementary file 2 [file e-68-o3257-Isup2.hkl]

# 
# h,k,l, Fc-squared, Fo-squared, sigma(Fo-squared) and status flag 
# 
data_I
_shelx_title ' 12KJH001_0m in Pc' 
_shelx_refln_list_code          4 
_shelx_F_calc_maximum       69.21 
_exptl_crystal_F_000       524.00 
_reflns_d_resolution_high  0.6700 
 
loop_ 
 _symmetry_equiv_pos_as_xyz 
 'x, y, z' 
 'x, -y, z+1/2' 
 
_cell_length_a    10.4793 
_cell_length_b     8.7655 
_cell_length_c    11.4536 
_cell_angle_alpha  90.000 
_cell_angle_beta  107.489 
_cell_angle_gamma  90.000 
 
_shelx_F_squared_multiplier     1.000 
 
loop_ 
 _refln_index_h 
 _refln_index_k 
 _refln_index_l 
 _refln_F_squared_calc 
 _refln_F_squared_meas 
 _refln_F_squared_sigma 
 _refln_observed_status 
   2   0 -16      387.80      423.97     13.37 o 
   3   0 -16       68.05       80.47      5.58 o 
   2   1 -16      328.73      362.85     12.47 o 
   3   1 -16       18.88       16.69      3.08 o 
   4   1 -16       62.37       50.44      5.20 o 
   5   1 -16      624.72      650.08     18.17 o 
   6   1 -16       12.93       13.76      3.03 o 
   2   2 -16      266.14      290.59     11.13 o 
   3   2 -16       13.89       16.30      3.14 o 
   4   2 -16       41.47       47.29      5.19 o 
   5   2 -16      486.08      515.02     15.97 o 
   6   2 -16        5.92        4.39      1.97 o 
   1   3 -16       66.93       89.26      5.96 o 
   2   3 -16       23.04       16.03      3.08 o 
   3   3 -16        1.30        1.36      1.32 o 
   4   3 -16       41.95       54.04      5.56 o 
   6   4 -16       11.30       15.45      1.86 o 
   7   4 -16      110.44      129.62      6.60 o 
   1   1 -15       23.93       22.41      3.41 o 
   2   1 -15       15.35       16.23      2.98 o 
   3   1 -15       52.81       58.96      5.39 o 
   4   1 -15       17.73       17.58      3.05 o 
   5   1 -15       41.21       43.68      4.89 o 
   6   1 -15       79.07       88.79      6.05 o 
   7   1 -15       51.16       57.18      5.66 o 
   1   2 -15      634.29      659.54     17.46 o 
   2   2 -15      132.81      123.71      6.79 o 
   3   2 -15      407.28      410.81     13.27 o 
   4   2 -15      614.72      625.82     17.30 o 
   5   2 -15       82.40       84.24      5.86 o 
   6   2 -15      460.56      482.46     15.07 o 
   7   2 -15      519.17      517.92     15.90 o 
   8   2 -15       13.19       17.21      3.32 o 
   9   2 -15      363.23      368.16     13.14 o 
   0   3 -15       99.83      111.36      6.57 o 
   1   3 -15      155.72      165.64      8.12 o 
   2   3 -15       63.80       80.17      5.62 o 
   3   3 -15       70.74       74.12      5.40 o 
   4   3 -15      142.69      126.35      7.16 o 
   5   3 -15       16.04       18.84      4.22 o 
   6   3 -15      110.45      115.36      4.70 o 
   7   3 -15      206.20      215.54      6.61 o 
   8   3 -15       31.90       33.15      3.93 o 
   9   3 -15      260.62      298.15     10.97 o 
  10   3 -15      230.13      193.81      8.43 o 
   0   4 -15      317.92      311.39     11.53 o 
   1   4 -15      555.83      582.14     16.81 o 
   2   4 -15       94.56       97.45      4.34 o 
   3   4 -15      196.15      203.44      6.46 o 
   4   4 -15      431.54      433.79      9.92 o 
   5   4 -15       47.57       50.16      3.73 o 
   6   4 -15      230.68      228.10      6.95 o 
   7   4 -15      417.10      441.92     18.12 o 
   8   4 -15        0.54        2.39      1.06 o 
   9   4 -15      341.15      301.06     11.27 o 
   1   5 -15      168.22      131.17      7.40 o 
   2   5 -15        8.97       11.39      1.77 o 
   3   5 -15        0.64        0.87      0.99 o 
   4   5 -15      102.38       90.22      4.31 o 
   5   5 -15       12.43       12.14      2.43 o 
   6   5 -15       32.23       31.82      4.09 o 
   7   5 -15      143.30      150.37      7.81 o 
  -4   0 -14        2.28        3.35      1.86 o 
   1   0 -14       92.83       92.33      5.43 o 
   2   0 -14      631.27      633.37     16.25 o 
   3   0 -14      216.87      219.18      8.82 o 
   4   0 -14        3.94        6.36      1.96 o 
   5   0 -14      171.65      170.88      7.97 o 
   6   0 -14      735.77      703.95     18.06 o 
  -4   1 -14        2.52        2.93      1.74 o 
  -3   1 -14      252.85      253.82     10.40 o 
  -2   1 -14       31.15       36.40      4.37 o 
   0   1 -14      304.33      315.12     10.51 o 
   1   1 -14       51.00       54.72      4.97 o 
   2   1 -14      557.16      585.19     15.65 o 
   3   1 -14      507.86      525.79     14.75 o 
   4   1 -14        9.77        6.84      2.17 o 
   5   1 -14      108.61      104.73      6.22 o 
   6   1 -14      775.18      813.13     20.13 o 
   7   1 -14       34.11       32.81      4.21 o 
   8   1 -14      311.98      299.08     11.12 o 
  -4   2 -14       25.18       15.11      3.00 o 
  -3   2 -14      130.38      146.15      7.65 o 
  -2   2 -14        0.40        2.44      1.55 o 
   0   2 -14      101.64      104.88      5.92 o 
   1   2 -14       36.19       35.71      4.23 o 
   2   2 -14      332.32      330.37     11.33 o 
   3   2 -14      168.03      144.43      7.26 o 
   4   2 -14       36.55       37.24      2.86 o 
   5   2 -14      135.61      134.33      4.75 o 
   6   2 -14      142.53      133.90      4.82 o 
   7   2 -14       21.64       22.98      2.27 o 
   8   2 -14      146.70      153.17      6.34 o 
   9   2 -14       20.41       20.79      2.24 o 
  10   2 -14       76.56       72.41      4.84 o 
  11   2 -14       80.69       84.92      5.20 o 
  -1   3 -14        5.61        8.25      1.59 o 
   0   3 -14       18.86       20.84      3.21 o 
   1   3 -14        0.84        2.42      1.14 o 
   2   3 -14      183.51      182.08      5.75 o 
   3   3 -14       84.13       96.62      9.99 o 
   4   3 -14        6.79        6.72      1.45 o 
   5   3 -14        0.19        3.35      1.16 o 
   6   3 -14      119.62      129.59      4.90 o 
   7   3 -14       29.15       30.59      2.79 o 
   8   3 -14       45.21       39.09      3.20 o 
   9   3 -14       59.70       65.78      3.75 o 
  10   3 -14        6.26        5.41      1.27 o 
  11   3 -14       24.99       24.82      3.27 o 
  -2   4 -14        7.41       13.73      3.20 o 
  -1   4 -14       45.20       49.39      3.64 o 
   0   4 -14      270.06      289.06     10.73 o 
   1   4 -14        8.12        9.56      1.66 o 
   2   4 -14       58.72       69.15      5.90 o 
   3   4 -14      105.72      105.57      4.47 o 
   4   4 -14       11.44       11.11      1.79 o 
   5   4 -14      105.94      107.69      4.55 o 
   6   4 -14      151.57      166.43      5.77 o 
   7   4 -14       62.25       60.77      4.05 o 
   8   4 -14       38.87       35.97      3.11 o 
   9   4 -14       40.86       37.37      3.19 o 
  10   4 -14       50.27       62.04      5.11 o 
  -1   5 -14      137.96      135.02      7.39 o 
   0   5 -14      299.27      311.38     11.57 o 
   1   5 -14       62.99       71.39      8.11 o 
   2   5 -14      104.20      100.50      4.47 o 
   3   5 -14      382.58      388.24      9.93 o 
   4   5 -14       91.76       90.33      5.09 o 
   5   5 -14      459.48      457.47     10.30 o 
   6   5 -14      337.72      355.65      9.01 o 
   7   5 -14        8.56       14.41      2.15 o 
   8   5 -14      283.56      296.58      8.17 o 
   9   5 -14      344.34      358.45     12.82 o 
   0   6 -14      278.16      271.33     10.99 o 
   1   6 -14       50.84       52.09      3.81 o 
   2   6 -14      119.51      116.43      6.72 o 
   3   6 -14       80.87       82.94      4.19 o 
   4   6 -14       13.47       17.70      2.85 o 
   5   6 -14      130.08      128.31      5.26 o 
   6   6 -14      213.02      222.89      9.56 o 
   7   6 -14       52.19       51.93      5.38 o 
  -5   1 -13       46.55       48.79      3.78 o 
  -4   1 -13       26.26       28.71      3.95 o 
  -3   1 -13       52.25       58.73      5.53 o 
  -2   1 -13       25.72       29.69      3.86 o 
  -1   1 -13       30.57       36.84      4.18 o 
   0   1 -13       47.71       50.81      4.56 o 
   1   1 -13       23.33       20.97      2.08 o 
   2   1 -13       17.31       16.82      1.96 o 
   3   1 -13       24.28       27.05      2.45 o 
   4   1 -13       34.21       39.80      2.80 o 
   5   1 -13       29.84       28.34      3.20 o 
   6   1 -13       18.76       21.75      2.58 o 
   7   1 -13       33.61       31.97      3.19 o 
   8   1 -13       14.51       15.51      1.85 o 
   9   1 -13       21.62       26.23      3.16 o 
  10   1 -13       37.79       40.61      4.06 o 
  11   1 -13       18.64       17.63      2.55 o 
  12   1 -13       32.06       40.43      3.99 o 
  13   1 -13       54.71       51.76      3.40 o 
  -5   2 -13       16.52       16.06      3.04 o 
  -4   2 -13      127.52      134.09      7.36 o 
  -3   2 -13       44.71       46.49      4.84 o 
  -2   2 -13       29.49       32.78      2.85 o 
  -1   2 -13      249.29      259.15      5.41 o 
   0   2 -13      149.15      160.26      4.10 o 
   1   2 -13      147.90      157.79      4.98 o 
   2   2 -13       78.45       81.06      3.54 o 
   3   2 -13       65.17       71.15      5.18 o 
   4   2 -13      143.05      162.12      5.09 o 
   5   2 -13      182.14      177.04      5.39 o 
   6   2 -13        2.41        3.30      1.13 o 
   7   2 -13      262.24      261.06      6.78 o 
   8   2 -13       56.08       53.00      3.53 o 
   9   2 -13       71.05       82.12      3.83 o 
  10   2 -13      195.99      205.29      8.53 o 
  11   2 -13       97.52      101.69      5.88 o 
  12   2 -13       88.33       94.28      5.68 o 
  -5   3 -13       64.95       74.73      5.60 o 
  -4   3 -13      309.00      306.54     11.46 o 
  -3   3 -13       81.30       95.08      4.27 o 
  -2   3 -13      123.22      119.96      4.63 o 
  -1   3 -13      838.55      841.49     14.06 o 
   0   3 -13      158.88      159.96      5.26 o 
   1   3 -13      309.44      292.52      7.20 o 
   2   3 -13      642.63      643.57     11.63 o 
   3   3 -13       35.81       32.80      4.44 o 
   4   3 -13      268.32      263.23      6.87 o 
   5   3 -13      938.38      932.23     15.07 o 
   6   3 -13        6.96        8.05      1.84 o 
   7   3 -13      362.53      343.99      8.16 o 
   8   3 -13      278.83      285.53      9.25 o 
   9   3 -13       88.30       88.85      4.05 o 
  10   3 -13      190.98      188.18      6.08 o 
  11   3 -13      107.76      115.14      6.56 o 
  12   3 -13      163.08      170.49      8.13 o 
  -4   4 -13      164.88      160.19      7.94 o 
  -2   4 -13       90.95       96.84      9.00 o 
  -1   4 -13      529.43      549.70     10.98 o 
   0   4 -13      126.85      123.54      5.80 o 
   1   4 -13      190.92      183.23      5.77 o 
   2   4 -13      299.23      297.16      7.52 o 
   3   4 -13       42.40       47.03      3.41 o 
   4   4 -13      187.88      190.59      9.05 o 
   5   4 -13      535.74      526.76     10.67 o 
   6   4 -13       21.78       19.45      2.47 o 
   7   4 -13      223.59      213.31      6.44 o 
   8   4 -13      103.91      108.05      4.54 o 
   9   4 -13       45.33       47.45      3.52 o 
  10   4 -13      160.85      167.08      7.42 o 
  11   4 -13        2.78        3.28      1.88 o 
  -2   5 -13       12.71       15.92      2.15 o 
  -1   5 -13       31.53       31.36      4.01 o 
   0   5 -13      110.43      100.30      6.15 o 
   1   5 -13        6.05        5.75      2.45 o 
   2   5 -13       71.79       73.88      3.82 o 
   3   5 -13       75.81       77.18      5.68 o 
   4   5 -13       28.09       26.90      2.68 o 
   5   5 -13       44.48       38.57      3.19 o 
   6   5 -13       11.19       10.04      1.81 o 
   7   5 -13      181.28      180.15      6.06 o 
   8   5 -13       52.30       49.93      3.70 o 
   9   5 -13       23.70       22.78      2.54 o 
  10   5 -13       91.46       86.47      7.88 o 
  11   5 -13      134.10      136.22      7.81 o 
  -2   6 -13       39.27       45.66      4.93 o 
  -1   6 -13      100.96       90.60      6.06 o 
   0   6 -13       90.17       99.34      6.25 o 
   1   6 -13       65.53       61.97      4.09 o 
   2   6 -13        3.25        4.14      1.70 o 
   3   6 -13      106.27      103.76      4.61 o 
   4   6 -13      145.15      150.06      5.79 o 
   5   6 -13       63.49       64.73      7.80 o 
   6   6 -13       24.63       28.31      6.35 o 
   7   6 -13       25.11       29.14      3.31 o 
   8   6 -13       14.73       14.20      2.05 o 
   9   6 -13      104.50      101.07      7.20 o 
   0   7 -13       36.07       33.92      4.45 o 
   1   7 -13       37.51       38.63      3.32 o 
   2   7 -13        9.25        7.36      2.85 o 
   3   7 -13       19.00       20.23      2.47 o 
   4   7 -13       64.79       62.95      4.28 o 
   5   7 -13      122.27      117.61      8.88 o 
   6   7 -13       36.41       37.07      3.36 o 
   7   7 -13       73.63       73.19      8.30 o 
  -6   0 -12       72.04       70.35      6.49 o 
  -5   0 -12      482.18      457.78     14.60 o 
  -4   0 -12       29.52       30.64      4.03 o 
  -3   0 -12      378.73      378.03     12.27 o 
  -2   0 -12      960.72      964.74     21.64 o 
  -1   0 -12       90.13       92.95      4.83 o 
   0   0 -12      107.65      148.60      6.31 o 
   1   0 -12      342.36      339.15     10.14 o 
   2   0 -12       84.87       85.72      4.95 o 
   3   0 -12       35.70       48.00      4.36 o 
   4   0 -12      176.07      186.06      7.51 o 
   5   0 -12      146.39      140.93      4.25 o 
   6   0 -12       33.99       39.57      3.46 o 
   7   0 -12       25.17       23.69      2.76 o 
   8   0 -12      103.22      119.99      5.45 o 
   9   0 -12      290.50      293.77      9.36 o 
  10   0 -12       22.29       22.11      2.76 o 
  11   0 -12      317.96      321.38     10.44 o 
  12   0 -12       13.58       13.26      2.01 o 
  -6   1 -12        4.13        3.24      1.34 o 
  -5   1 -12       42.03       46.94      3.98 o 
  -4   1 -12       76.18       83.09      4.06 o 
  -3   1 -12      194.44      215.49      6.71 o 
  -2   1 -12      132.17      135.80      6.70 o 
  -1   1 -12       84.41       89.35      4.59 o 
   0   1 -12      178.84      164.54      3.35 o 
   1   1 -12      126.22      115.65      3.18 o 
   2   1 -12      138.65      140.18      3.54 o 
   3   1 -12      144.26      136.60      3.52 o 
   4   1 -12      433.38      410.62      6.64 o 
   5   1 -12      164.95      161.29      4.76 o 
   6   1 -12      194.44      189.54      7.64 o 
   7   1 -12      235.06      217.30      5.77 o 
   8   1 -12        8.28        9.17      2.00 o 
   9   1 -12      589.26      600.86     15.14 o 
  10   1 -12      116.63      121.21      6.12 o 
  11   1 -12       81.83       84.31      5.10 o 
  12   1 -12       87.92       84.81      5.25 o 
  13   1 -12       71.79       78.33      5.04 o 
  -6   2 -12       46.67       52.86      3.91 o 
  -5   2 -12       16.03       19.12      4.23 o 
  -4   2 -12       35.81       38.37      3.13 o 
  -3   2 -12       15.81       13.01      1.92 o 
  -2   2 -12       50.86       53.69      2.74 o 
  -1   2 -12       98.73      103.03      3.20 o 
   0   2 -12      302.97      315.66      5.75 o 
   1   2 -12       23.36       32.70      2.56 o 
   2   2 -12      127.96      123.48      4.21 o 
   3   2 -12      116.60      139.77      4.53 o 
   4   2 -12      212.99      242.57      9.78 o 
   5   2 -12      111.90      109.17      4.02 o 
   6   2 -12       56.02       55.69      3.55 o 
   7   2 -12       50.61       61.21      3.09 o 
   8   2 -12        2.18        3.05      1.01 o 
   9   2 -12      303.22      297.02      7.35 o 
  10   2 -12      214.39      211.99      8.57 o 
  11   2 -12       19.45       20.80      3.08 o 
  12   2 -12       38.75       33.55      3.95 o 
  -6   3 -12       44.81       48.57      5.23 o 
  -5   3 -12       28.39       29.11      2.87 o 
  -4   3 -12       18.55       19.68      4.53 o 
  -3   3 -12       38.72       45.91      3.35 o 
  -2   3 -12       59.78       58.11      2.78 o 
  -1   3 -12        1.57        4.49      1.02 o 
   0   3 -12      161.21      156.59      4.08 o 
   1   3 -12       36.99       32.82      2.65 o 
   2   3 -12       96.92       95.33      6.49 o 
   3   3 -12       56.24       59.51      3.05 o 
   4   3 -12       67.06       60.91      3.33 o 
   5   3 -12       12.27       14.19      1.82 o 
   6   3 -12       65.14       70.04      5.66 o 
   7   3 -12        5.64        7.82      1.51 o 
   8   3 -12       40.75       42.34      3.14 o 
   9   3 -12       45.69       44.38      4.70 o 
  10   3 -12      198.26      203.16      6.20 o 
  11   3 -12       14.37       13.86      2.66 o 
  12   3 -12       10.77        3.88      1.37 o 
  -5   4 -12       72.21       66.28      4.35 o 
  -4   4 -12       91.48       92.98      4.46 o 
  -3   4 -12      304.63      330.01      8.15 o 
  -2   4 -12      134.34      126.47      4.61 o 
  -1   4 -12       51.71       59.51      3.79 o 
   0   4 -12      191.61      188.25      5.01 o 
   1   4 -12      136.72      123.60      4.55 o 
   2   4 -12       28.89       32.60      2.76 o 
   3   4 -12      259.43      249.29     14.39 o 
   4   4 -12      150.05      134.00      4.78 o 
   5   4 -12       50.63       51.32      5.47 o 
   6   4 -12      242.32      236.25     11.68 o 
   7   4 -12      271.47      256.20      7.22 o 
   8   4 -12        1.84        3.07      1.13 o 
   9   4 -12       29.59       29.86      2.78 o 
  10   4 -12       10.92        8.21      1.67 o 
  11   4 -12       37.83       37.81      3.19 o 
  12   4 -12      134.04      136.49      7.39 o 
  -5   5 -12      147.00      146.74      7.76 o 
  -4   5 -12      105.38      106.15      4.66 o 
  -3   5 -12       20.71       24.91      2.55 o 
  -2   5 -12      238.60      238.07      6.79 o 
  -1   5 -12       58.62       62.08      3.93 o 
   0   5 -12       38.13       39.44      2.59 o 
   1   5 -12       75.22       77.11      3.78 o 
   2   5 -12        8.89        5.95      1.44 o 
   3   5 -12       75.49       71.53      3.76 o 
   4   5 -12      129.10      128.42      4.81 o 
   5   5 -12       37.04       38.57      9.50 o 
   6   5 -12      112.00       98.89      4.26 o 
   7   5 -12      123.78      128.10      6.14 o 
   8   5 -12       89.61       93.45     10.42 o 
   9   5 -12        9.97        8.70      1.69 o 
  10   5 -12       52.20       51.98      3.79 o 
  11   5 -12       58.44       61.66      4.15 o 
  -3   6 -12        5.97        7.39      2.25 o 
  -2   6 -12      190.36      188.39      6.21 o 
  -1   6 -12       65.57       62.90      4.09 o 
   0   6 -12        5.70        5.79      1.24 o 
   1   6 -12       62.55       65.70      4.14 o 
   2   6 -12       11.70       10.14      3.18 o 
   3   6 -12       77.34       88.53      9.23 o 
   4   6 -12      157.42      157.23      5.52 o 
   5   6 -12       11.65       12.54      1.99 o 
   6   6 -12      451.21      457.41     10.12 o 
   7   6 -12       75.29       74.75      3.91 o 
   8   6 -12       37.44       36.37      3.26 o 
   9   6 -12      186.27      190.48      6.37 o 
  10   6 -12      180.54      181.78      6.19 o 
  -3   7 -12       34.41       45.46      5.01 o 
  -2   7 -12      370.48      375.93     13.00 o 
  -1   7 -12       11.74       10.56      2.51 o 
   0   7 -12        2.42        5.03      1.42 o 
   1   7 -12       56.82       58.05      4.03 o 
   2   7 -12        4.39        5.16      1.48 o 
   3   7 -12        4.35        3.71      1.37 o 
   4   7 -12      114.37      101.37      4.60 o 
   5   7 -12       48.79       43.18      3.48 o 
   6   7 -12      225.01      227.96      7.04 o 
   7   7 -12       28.22       25.65      2.77 o 
   8   7 -12       42.22       42.96      3.51 o 
   9   7 -12       86.74       95.23      6.44 o 
  10   7 -12       39.23       47.53      5.33 o 
   0   8 -12       92.26       96.32      4.58 o 
   1   8 -12       16.78       17.05      2.31 o 
   2   8 -12       75.07       84.51      6.49 o 
   3   8 -12       63.38       67.27      4.49 o 
   4   8 -12       31.94       32.26      3.13 o 
   5   8 -12       24.55       29.44      3.00 o 
   6   8 -12      143.86      149.43      5.79 o 
   7   8 -12       29.44       28.45      4.27 o 
  -7   1 -11       29.45       35.25      7.54 o 
  -6   1 -11       13.96       15.03      1.72 o 
  -5   1 -11      112.74      108.43      3.64 o 
  -4   1 -11      100.38      108.68      3.68 o 
  -3   1 -11       57.26       54.24      2.66 o 
  -2   1 -11       15.21       16.34      1.30 o 
  -1   1 -11      164.43      173.98      4.56 o 
   0   1 -11      217.15      221.75      3.78 o 
   1   1 -11       27.21       25.63      1.71 o 
   2   1 -11      307.13      281.57      5.01 o 
   3   1 -11      346.44      332.29      5.59 o 
   4   1 -11      144.84      141.31      4.23 o 
   5   1 -11      566.04      549.36      9.50 o 
   6   1 -11      241.43      234.79      5.75 o 
   7   1 -11      199.66      198.24      4.13 o 
   8   1 -11      615.34      607.53      8.41 o 
   9   1 -11      101.27       94.88      3.45 o 
  10   1 -11       59.58       56.38      2.71 o 
  11   1 -11      343.84      346.45      7.66 o 
  12   1 -11       85.96       93.54      5.51 o 
  13   1 -11       11.31       15.82      2.54 o 
  14   1 -11      124.39      111.67      6.12 o 
  -7   2 -11      125.07      127.65      5.28 o 
  -6   2 -11      279.65      279.42      6.28 o 
  -5   2 -11      104.25      109.17      3.89 o 
  -4   2 -11      196.49      201.96      4.95 o 
  -3   2 -11      603.08      601.73     11.00 o 
  -2   2 -11      298.38      301.70      5.63 o 
  -1   2 -11      591.60      578.04      8.24 o 
   0   2 -11      393.92      390.32      5.45 o 
   1   2 -11      135.44      132.71      2.90 o 
   2   2 -11      750.96      736.72     11.65 o 
   3   2 -11      338.09      330.27      6.98 o 
   4   2 -11       57.86       59.08      3.13 o 
   5   2 -11      391.48      398.15      7.97 o 
   6   2 -11      223.47      212.69      8.42 o 
   7   2 -11      114.10      117.84      4.14 o 
   8   2 -11       39.67       37.81      2.81 o 
   9   2 -11      223.31      228.83      6.17 o 
  10   2 -11      227.76      224.24      8.70 o 
  11   2 -11       32.28       26.25      3.53 o 
  12   2 -11      186.35      203.88      8.69 o 
  13   2 -11      428.64      424.93     13.69 o 
  -7   3 -11       81.40       82.52      5.89 o 
  -6   3 -11      114.29      123.04      5.01 o 
  -5   3 -11      171.29      174.61      5.82 o 
  -4   3 -11      188.19      178.72      5.68 o 
  -3   3 -11      350.89      355.20      6.45 o 
  -2   3 -11       61.68       61.81      2.55 o 
  -1   3 -11      308.30      305.80      9.12 o 
   0   3 -11      420.90      416.92      6.31 o 
   1   3 -11       17.22       16.72      1.57 o 
   2   3 -11      223.15      212.99      5.62 o 
   3   3 -11      779.29      748.70     12.14 o 
   4   3 -11       23.69       20.94      2.07 o 
   5   3 -11      501.00      492.82      9.35 o 
   6   3 -11      639.43      582.58     12.86 o 
   7   3 -11       54.34       54.29      3.39 o 
   8   3 -11      338.11      334.40      7.70 o 
   9   3 -11      283.87      271.51      6.95 o 
  10   3 -11       90.24       90.31      3.99 o 
  11   3 -11      321.45      316.29     11.16 o 
  12   3 -11      128.64      131.04      7.04 o 
  13   3 -11      215.62      222.56      9.55 o 
  -6   4 -11      133.66      131.68      5.37 o 
  -5   4 -11      214.24      207.18      6.44 o 
  -4   4 -11       26.06       29.19      2.76 o 
  -3   4 -11      449.58      437.16      7.47 o 
  -2   4 -11       95.58       92.80      3.15 o 
  -1   4 -11      267.21      261.59      5.28 o 
   0   4 -11      346.93      341.56     12.08 o 
   1   4 -11       19.84       20.83      2.21 o 
   2   4 -11      213.65      209.03      5.77 o 
   3   4 -11      452.45      426.37      8.71 o 
   4   4 -11       16.82       16.21      1.97 o 
   5   4 -11      300.15      288.98      6.99 o 
   6   4 -11      214.63      205.44      5.81 o 
   7   4 -11       17.99       23.17      2.29 o 
   8   4 -11      165.31      161.36      5.27 o 
   9   4 -11       20.75       22.55      2.37 o 
  10   4 -11       53.32       61.36      3.87 o 
  11   4 -11      202.85      213.07      6.46 o 
  12   4 -11       16.64       15.02      2.82 o 
  -6   5 -11       34.16       35.55      4.28 o 
  -5   5 -11       51.27       55.46      3.90 o 
  -4   5 -11       14.50       14.70      1.65 o 
  -3   5 -11      104.88      106.51      3.51 o 
  -2   5 -11      136.19      134.05      4.91 o 
  -1   5 -11       13.78       14.97      2.20 o 
   0   5 -11        9.94        8.32      1.32 o 
   1   5 -11        6.57        8.14      1.58 o 
   2   5 -11       49.85       44.70      3.21 o 
   3   5 -11       40.59       42.11      3.35 o 
   4   5 -11        1.42        1.43      0.93 o 
   5   5 -11       12.34       12.95      1.86 o 
   6   5 -11       15.29       13.85      1.90 o 
   7   5 -11       64.15       63.57      6.64 o 
   8   5 -11      114.83      115.97      4.60 o 
   9   5 -11       55.39       52.44      3.69 o 
  10   5 -11       27.16       25.03      4.79 o 
  11   5 -11       35.63       36.67      3.18 o 
  12   5 -11      116.09      119.86      6.98 o 
  -5   6 -11       30.84       41.17      4.68 o 
  -4   6 -11       19.09       16.46      2.22 o 
  -3   6 -11        0.53        0.61      0.91 o 
  -2   6 -11       97.30       94.49      4.24 o 
  -1   6 -11       41.10       43.05      3.36 o 
   0   6 -11       38.70       36.24      2.77 o 
   1   6 -11        4.05        4.86      1.37 o 
   2   6 -11       23.08       25.56      2.54 o 
   3   6 -11        0.23        3.10      2.48 o 
   4   6 -11       21.76       18.71      2.19 o 
   5   6 -11       12.01        8.68      1.63 o 
   6   6 -11        6.04        8.60      1.64 o 
   7   6 -11        5.88        5.29      1.45 o 
   8   6 -11       75.65       74.94      3.86 o 
   9   6 -11       18.10       20.02      2.46 o 
  10   6 -11        0.15        0.01      0.90 o 
  11   6 -11       23.65       27.04      3.90 o 
  -4   7 -11       35.59       44.24      4.79 o 
  -3   7 -11       29.47       29.95      3.87 o 
  -2   7 -11       27.04       24.42      2.61 o 
  -1   7 -11       15.05       21.04      2.49 o 
   0   7 -11       33.27       35.11      2.53 o 
   1   7 -11       51.82       52.07      3.71 o 
   2   7 -11      105.22      102.69      6.17 o 
   3   7 -11        2.48        2.97      1.95 o 
   4   7 -11       52.31       56.55      4.45 o 
   5   7 -11       13.81       10.95      2.08 o 
   6   7 -11        1.78        2.92      1.33 o 
   7   7 -11       39.04       39.08      3.32 o 
   8   7 -11       95.26       93.67      4.40 o 
   9   7 -11        0.38        0.04      0.96 o 
  -3   8 -11       14.31       16.93      3.16 o 
  -2   8 -11       39.43       42.76      4.93 o 
  -1   8 -11      124.49      137.47      7.56 o 
   0   8 -11       33.11       30.17      4.46 o 
   1   8 -11       32.15       30.05      3.02 o 
   2   8 -11        7.15        9.72      1.85 o 
   3   8 -11       60.35       59.27      5.38 o 
   4   8 -11       71.87       81.38      4.08 o 
   5   8 -11       42.19       48.64      3.96 o 
   6   8 -11       74.10       74.00      6.26 o 
   7   8 -11       84.90       93.75      4.46 o 
   8   8 -11      115.43      116.97      4.95 o 
   9   8 -11       26.03       17.81      3.45 o 
   1   9 -11       43.33       40.02      3.39 o 
   2   9 -11      511.09      533.57     11.73 o 
   3   9 -11      292.09      324.79      8.79 o 
   4   9 -11        8.63       10.10      1.75 o 
   5   9 -11      260.80      263.10      7.79 o 
   6   9 -11      144.52      157.81      8.44 o 
   7   9 -11        1.23        4.02      2.16 o 
  -8   0 -10       51.24       44.76      5.08 o 
  -7   0 -10       30.19       31.28      4.26 o 
  -6   0 -10      639.98      646.45     11.93 o 
  -5   0 -10       84.54       80.29      5.48 o 
  -4   0 -10       85.94       83.75      3.55 o 
  -3   0 -10      459.40      476.09      8.88 o 
  -2   0 -10      159.05      154.60      3.50 o 
  -1   0 -10      204.00      196.20      4.44 o 
   0   0 -10     1605.76     1642.19     16.59 o 
   1   0 -10      457.73      453.23      7.62 o 
   2   0 -10      575.64      506.93      8.24 o 
   3   0 -10      264.40      255.65      5.38 o 
   4   0 -10       47.65       58.32      2.49 o 
   5   0 -10     1719.52     1602.20     19.97 o 
   6   0 -10      659.28      671.16     10.51 o 
   7   0 -10      423.10      410.22     10.44 o 
   8   0 -10      218.60      205.51      7.11 o 
   9   0 -10      337.29      322.86      9.58 o 
  10   0 -10      515.17      509.10     13.25 o 
  11   0 -10      263.17      254.72      8.99 o 
  12   0 -10      500.86      485.19     13.73 o 
  13   0 -10      174.99      179.58      7.88 o 
  14   0 -10       29.98       29.95      3.58 o 
  -8   1 -10       51.72       52.61      3.94 o 
  -7   1 -10      455.51      462.86      8.39 o 
  -6   1 -10       67.46       64.99      4.93 o 
  -5   1 -10       42.35       47.40      2.74 o 
  -4   1 -10     1144.33     1102.09     13.46 o 
  -3   1 -10       24.82       23.58      1.80 o 
  -2   1 -10       36.86       32.72      1.70 o 
  -1   1 -10      957.40      965.80      9.58 o 
   0   1 -10      125.50      130.07      2.40 o 
   1   1 -10      764.72      741.24      6.23 o 
   2   1 -10      394.07      393.66      4.91 o 
   3   1 -10       56.73       57.21      1.68 o 
   4   1 -10       62.63       56.29      3.13 o 
   5   1 -10      365.92      342.07      5.29 o 
   6   1 -10      265.87      282.09      7.42 o 
   7   1 -10      594.48      574.63      7.78 o 
   8   1 -10       46.19       45.09      2.63 o 
   9   1 -10       12.87       13.45      1.55 o 
  10   1 -10      426.25      423.13      8.31 o 
  11   1 -10       77.66       76.28      3.29 o 
  12   1 -10      141.91      151.15     10.24 o 
  13   1 -10       53.48       58.43      3.30 o 
  14   1 -10        1.92        1.82      0.78 o 
  -8   2 -10       26.68       25.78      3.16 o 
  -7   2 -10      126.01      124.80      4.73 o 
  -6   2 -10      147.12      149.71      4.36 o 
  -5   2 -10       42.41       45.33      2.69 o 
  -4   2 -10      148.52      137.98      3.92 o 
  -3   2 -10       31.97       31.23      1.75 o 
  -2   2 -10       81.73       77.47      2.64 o 
  -1   2 -10      623.47      610.16      8.25 o 
   0   2 -10      127.46      135.13      2.86 o 
   1   2 -10     1213.24     1156.57     11.02 o 
   2   2 -10      342.50      328.51      7.40 o 
   3   2 -10       50.47       50.62      2.52 o 
   4   2 -10      383.23      351.48      7.04 o 
   5   2 -10      533.16      514.83     20.58 o 
   6   2 -10       35.90       37.02      2.59 o 
   7   2 -10     1056.11     1026.52     14.96 o 
   8   2 -10       82.41       76.12      3.26 o 
   9   2 -10       69.10       63.91      3.10 o 
  10   2 -10      748.38      744.98     17.79 o 
  11   2 -10      171.39      162.52      7.40 o 
  12   2 -10       89.26       86.62      5.50 o 
  13   2 -10       19.25       12.03      2.34 o 
  14   2 -10       48.58       46.11      4.77 o 
  -8   3 -10       13.83       13.38      2.09 o 
  -7   3 -10       12.52       12.99      2.05 o 
  -6   3 -10       33.51       31.67      2.39 o 
  -5   3 -10       43.27       40.28      3.18 o 
  -4   3 -10       92.65       89.01      4.34 o 
  -3   3 -10        8.80        7.31      1.17 o 
  -2   3 -10      170.47      158.42      3.86 o 
  -1   3 -10       18.70       21.69      1.68 o 
   0   3 -10      213.26      212.28      3.78 o 
   1   3 -10        4.08        4.08      0.75 o 
   2   3 -10       26.18       22.34      2.77 o 
   3   3 -10       76.60       74.12      3.71 o 
   4   3 -10      476.34      458.84     11.05 o 
   5   3 -10       56.15       52.00      2.71 o 
   6   3 -10      230.18      223.75      5.74 o 
   7   3 -10       88.08       87.00      3.54 o 
   8   3 -10       45.86       41.25      2.86 o 
   9   3 -10       85.73       87.18      3.69 o 
  10   3 -10       37.44       39.86      2.99 o 
  11   3 -10        1.08        2.37      1.54 o 
  12   3 -10      124.49      120.27      6.72 o 
  13   3 -10      192.08      196.79      8.88 o 
  -7   4 -10       85.97       81.59      4.39 o 
  -6   4 -10        4.07        4.70      1.34 o 
  -5   4 -10       26.08       27.66      4.47 o 
  -4   4 -10      205.14      206.62      5.44 o 
  -3   4 -10       35.68       37.66      2.33 o 
  -2   4 -10       14.73       16.78      1.76 o 
  -1   4 -10      278.78      272.42      4.57 o 
   0   4 -10      199.87      196.16      3.70 o 
   1   4 -10      144.64      139.75      3.84 o 
   2   4 -10      294.11      287.80      9.36 o 
   3   4 -10       70.08       67.86      3.14 o 
   4   4 -10       39.71       41.79      3.15 o 
   5   4 -10      291.76      292.12      6.79 o 
   6   4 -10       75.94       64.31      3.10 o 
   7   4 -10        6.31        5.82      1.26 o 
   8   4 -10       14.32       14.79      1.90 o 
   9   4 -10      101.66      101.95      4.12 o 
  10   4 -10       21.92       23.50      4.46 o 
  11   4 -10        7.90        8.84      2.70 o 
  12   4 -10      107.68      108.09      6.58 o 
  13   4 -10        0.95        2.26      1.18 o 
  -7   5 -10       31.03       23.59      3.71 o 
  -6   5 -10      133.68      126.27      5.06 o 
  -5   5 -10       94.82       94.15      4.24 o 
  -4   5 -10      266.31      259.19      5.58 o 
  -3   5 -10      290.55      294.65      6.11 o 
  -2   5 -10      396.29      391.26      6.80 o 
  -1   5 -10      244.68      245.09      4.41 o 
   0   5 -10        6.33        8.26      1.75 o 
   1   5 -10      265.41      258.84      5.35 o 
   2   5 -10      674.46      658.51     11.46 o 
   3   5 -10       39.95       37.29      3.53 o 
   4   5 -10      878.37      875.28     13.95 o 
   5   5 -10      613.77      604.22     10.92 o 
   6   5 -10       25.89       23.21      2.28 o 
   7   5 -10      445.11      466.43      9.47 o 
   8   5 -10      333.98      312.68      7.59 o 
   9   5 -10       19.76       18.27      2.18 o 
  10   5 -10      231.47      224.12      6.51 o 
  11   5 -10      102.15      117.08      6.89 o 
  12   5 -10       52.49       49.89      5.14 o 
  -6   6 -10       30.26       26.38      3.89 o 
  -5   6 -10       44.27       46.70      2.83 o 
  -4   6 -10      356.66      342.67     10.49 o 
  -3   6 -10      160.97      165.38      4.39 o 
  -2   6 -10       32.85       27.13      2.64 o 
  -1   6 -10      230.05      224.57      7.85 o 
   0   6 -10       47.20       45.37      3.01 o 
   1   6 -10       30.31       20.36      2.24 o 
   2   6 -10        9.34        8.42      1.61 o 
   3   6 -10       39.03       40.62      4.32 o 
   4   6 -10      212.86      206.20      5.97 o 
   5   6 -10       15.19       17.50      2.11 o 
   6   6 -10       64.00       64.89      3.36 o 
   7   6 -10      231.06      224.20      8.00 o 
   8   6 -10      205.79      212.05      7.35 o 
   9   6 -10       33.84       40.90      3.26 o 
  10   6 -10      215.10      224.85      6.68 o 
  11   6 -10      181.70      192.60      9.14 o 
  -6   7 -10       68.35       71.70      5.32 o 
  -5   7 -10       10.23       11.83      1.76 o 
  -4   7 -10      337.61      329.26      8.48 o 
  -3   7 -10      184.55      184.52      6.10 o 
  -2   7 -10      131.75      134.21      5.09 o 
  -1   7 -10      249.80      230.48      7.87 o 
   0   7 -10        6.97        8.23      1.36 o 
   1   7 -10       88.69       93.05      5.70 o 
   2   7 -10      159.09      159.44      5.42 o 
   3   7 -10       48.72       50.18      3.86 o 
   4   7 -10      337.32      347.70      9.51 o 
   5   7 -10      253.88      273.96      7.29 o 
   6   7 -10      175.24      166.43      5.57 o 
   7   7 -10      258.13      252.89      7.96 o 
   8   7 -10       46.38       50.29      3.57 o 
   9   7 -10       60.26       64.10      4.17 o 
  10   7 -10      160.47      164.73      8.47 o 
  -5   8 -10       36.91       46.58      5.00 o 
  -4   8 -10      159.83      178.55      8.52 o 
  -3   8 -10      155.53      153.54      7.87 o 
  -2   8 -10      130.93      135.24      5.42 o 
  -1   8 -10      165.03      156.90      5.74 o 
   0   8 -10       22.90       21.98      2.41 o 
   1   8 -10       87.21       82.95      6.03 o 
   2   8 -10      276.33      271.77      7.48 o 
   3   8 -10       71.75       69.90      3.69 o 
   4   8 -10      269.43      272.36      7.48 o 
   5   8 -10      446.67      435.23      9.81 o 
   6   8 -10      126.65      122.17      4.98 o 
   7   8 -10      206.25      203.09      7.77 o 
   8   8 -10      175.57      168.48     12.16 o 
   9   8 -10        2.57        4.54      1.73 o 
  -2   9 -10       11.68       17.03      3.23 o 
  -1   9 -10      164.24      152.88      8.15 o 
   0   9 -10       20.18       18.72      2.33 o 
   1   9 -10       82.66       82.00      4.17 o 
   2   9 -10      120.11      120.87      5.05 o 
   3   9 -10        1.91        3.58      1.30 o 
   4   9 -10       32.90       34.59      3.15 o 
   5   9 -10       49.20       53.08      3.94 o 
   6   9 -10       49.08       51.16      3.81 o 
   7   9 -10       72.12       71.75      4.53 o 
   8   9 -10      137.29      147.41      7.95 o 
   2  10 -10      117.47      128.92      7.53 o 
   3  10 -10       62.05       60.05      5.91 o 
   4  10 -10      105.69      114.67      7.25 o 
  -9   1  -9       86.42       84.12      3.45 o 
  -8   1  -9      178.21      178.70      4.90 o 
  -7   1  -9        7.58        7.21      1.27 o 
  -6   1  -9      141.08      139.11      4.66 o 
  -5   1  -9      439.27      425.19      7.85 o 
  -4   1  -9        4.47        3.89      0.94 o 
  -3   1  -9      249.87      242.17      6.38 o 
  -2   1  -9      688.49      676.48      8.36 o 
  -1   1  -9       81.69       77.61      1.81 o 
   0   1  -9      473.67      452.75      4.43 o 
   1   1  -9      404.91      416.18      4.02 o 
   2   1  -9       32.98       30.85      1.31 o 
   3   1  -9      777.48      754.81      7.54 o 
   4   1  -9       80.49       77.83      1.91 o 
   5   1  -9       51.95       53.42      1.84 o 
   6   1  -9      296.93      295.39      7.92 o 
   7   1  -9       32.19       34.19      1.73 o 
   8   1  -9      177.52      176.67      3.78 o 
   9   1  -9      174.12      173.02     10.79 o 
  10   1  -9       59.39       55.97      5.79 o 
  11   1  -9      324.40      321.16      7.23 o 
  12   1  -9       11.07       13.89      1.73 o 
  13   1  -9       11.91       11.68      1.78 o 
  14   1  -9      198.93      200.82     10.74 o 
  -9   2  -9       76.44       77.69      4.40 o 
  -8   2  -9       59.55       59.89      3.32 o 
  -7   2  -9      153.06      149.24      4.37 o 
  -6   2  -9       69.40       63.45      2.86 o 
  -5   2  -9       87.66       87.84      3.52 o 
  -4   2  -9      161.79      168.83      3.43 o 
  -3   2  -9       49.76       46.52      1.96 o 
  -2   2  -9      256.47      266.96      4.82 o 
  -1   2  -9       12.82       13.33      1.27 o 
   0   2  -9      229.93      219.51      3.56 o 
   1   2  -9      445.73      437.33      5.33 o 
   2   2  -9       36.81       37.41      1.72 o 
   3   2  -9      260.69      255.70      5.56 o 
   4   2  -9     1046.57     1047.81     11.15 o 
   5   2  -9      169.72      167.10      3.30 o 
   6   2  -9     1045.06     1009.08     11.18 o 
   7   2  -9      323.73      304.78      5.45 o 
   8   2  -9       77.84       77.15      2.43 o 
   9   2  -9      646.46      629.33      8.51 o 
  10   2  -9      453.26      435.68      8.54 o 
  11   2  -9      142.66      134.06      4.41 o 
  12   2  -9      503.51      496.56      9.80 o 
  13   2  -9      139.85      139.67      4.85 o 
  14   2  -9       62.75       64.28      3.43 o 
  -9   3  -9      284.06      293.25     11.72 o 
  -8   3  -9      203.49      203.02      5.38 o 
  -7   3  -9      140.02      138.11      4.43 o 
  -6   3  -9      859.98      834.58     17.97 o 
  -5   3  -9      367.32      352.39      6.61 o 
  -4   3  -9      182.96      185.39      4.23 o 
  -3   3  -9     1752.53     1675.54     17.66 o 
  -2   3  -9     1003.47      972.43     11.50 o 
  -1   3  -9       58.73       55.03      1.92 o 
   0   3  -9     3309.35     3130.44     25.12 o 
   1   3  -9     1584.73     1491.01     14.36 o 
   2   3  -9        6.99        6.69      0.88 o 
   3   3  -9     2556.30     2449.01     28.80 o 
   4   3  -9     3126.51     2965.18     34.01 o 
   5   3  -9      174.60      176.31      4.75 o 
   6   3  -9     1369.71     1371.40     18.31 o 
   7   3  -9     1271.59     1223.68     16.99 o 
   8   3  -9       66.99       62.21      2.94 o 
   9   3  -9      624.29      612.04     12.74 o 
  10   3  -9      257.97      256.07      6.82 o 
  11   3  -9       80.97       86.23      5.41 o 
  12   3  -9      329.41      341.19     11.75 o 
  13   3  -9      138.04      144.07      7.54 o 
  14   3  -9       68.58       70.46      4.98 o 
  -8   4  -9      265.95      258.31      7.57 o 
  -7   4  -9       90.29       94.26      4.31 o 
  -6   4  -9      105.10      110.02      4.55 o 
  -5   4  -9      235.57      227.39      6.02 o 
  -4   4  -9      178.15      171.36      4.17 o 
  -3   4  -9      249.38      238.36      4.87 o 
  -2   4  -9      217.33      209.47      4.44 o 
  -1   4  -9       16.01       18.02      1.31 o 
   0   4  -9      522.15      506.98      6.29 o 
   1   4  -9       58.88       55.75      1.81 o 
   2   4  -9      196.45      186.93      5.55 o 
   3   4  -9      699.96      685.89     21.16 o 
   4   4  -9      547.82      528.13      9.36 o 
   5   4  -9       60.40       56.38      4.55 o 
   6   4  -9      139.08      131.08      6.12 o 
   7   4  -9       93.49       90.95      4.58 o 
   8   4  -9       74.60       79.28      3.42 o 
   9   4  -9       68.34       65.55      3.16 o 
  10   4  -9      460.62      458.48      9.28 o 
  11   4  -9      369.90      371.63     12.30 o 
  12   4  -9      127.32      123.12      6.93 o 
  13   4  -9      131.27      129.07      7.16 o 
  -8   5  -9       42.27       38.87      4.71 o 
  -7   5  -9       81.13       83.21      4.15 o 
  -6   5  -9      114.75      115.01      4.72 o 
  -5   5  -9      303.46      303.03      6.06 o 
  -4   5  -9       67.61       73.59      2.84 o 
  -3   5  -9      215.36      209.36      4.71 o 
  -2   5  -9      570.91      563.85      9.52 o 
  -1   5  -9      356.34      335.37      6.75 o 
   0   5  -9      777.55      734.37      8.81 o 
   1   5  -9      474.16      439.85      7.07 o 
   2   5  -9       18.98       13.97      1.77 o 
   3   5  -9      642.64      582.21     14.53 o 
   4   5  -9      968.38      946.43     25.60 o 
   5   5  -9       92.05       84.95      4.70 o 
   6   5  -9      762.95      724.66     12.09 o 
   7   5  -9      177.34      172.19     16.47 o 
   8   5  -9       19.15       18.47      3.30 o 
   9   5  -9      300.27      307.79      7.41 o 
  10   5  -9       41.64       41.40      3.15 o 
  11   5  -9       72.36       72.09      6.26 o 
  12   5  -9      178.47      186.14      8.82 o 
  -7   6  -9       23.08       21.56      3.48 o 
  -6   6  -9       47.39       47.10      3.57 o 
  -5   6  -9        3.19        3.29      0.96 o 
  -4   6  -9      114.61      115.18      3.66 o 
  -3   6  -9      122.99      117.79      3.62 o 
  -2   6  -9       10.34       11.32      1.75 o 
  -1   6  -9        6.53        5.34      1.11 o 
   0   6  -9       72.92       64.39      2.66 o 
   1   6  -9       72.69       69.38      2.79 o 
   2   6  -9      175.75      160.27      5.02 o 
   3   6  -9      309.80      289.03      6.97 o 
   4   6  -9       54.00       49.60      3.26 o 
   5   6  -9       46.50       35.32      2.76 o 
   6   6  -9      167.62      158.19      5.06 o 
   7   6  -9       89.17       95.93      9.05 o 
   8   6  -9       21.50       20.09      2.83 o 
   9   6  -9      101.45      100.16      4.19 o 
  10   6  -9      218.08      228.59      9.60 o 
  11   6  -9       66.69       75.19      5.52 o 
  12   6  -9       66.78       61.39      5.89 o 
  -7   7  -9       13.45       15.35      2.95 o 
  -6   7  -9      256.68      267.20     10.46 o 
  -5   7  -9       50.72       52.93      3.00 o 
  -4   7  -9       15.26       16.17      1.69 o 
  -3   7  -9      221.82      226.56      6.66 o 
  -2   7  -9       47.14       41.63      3.23 o 
  -1   7  -9       84.08       81.42      3.14 o 
   0   7  -9      185.40      180.82      4.64 o 
   1   7  -9       17.86       16.94      4.42 o 
   2   7  -9       25.74       22.61      4.55 o 
   3   7  -9       75.68       74.70      3.51 o 
   4   7  -9      100.43       94.57      3.96 o 
   5   7  -9       31.92       32.48      2.71 o 
   6   7  -9       37.77       39.30      3.04 o 
   7   7  -9      212.59      211.09      6.18 o 
   8   7  -9       83.96       78.71      3.78 o 
   9   7  -9       48.82       50.39      3.55 o 
  10   7  -9       59.68       71.85      6.39 o 
  11   7  -9        7.87        6.51      1.97 o 
  -5   8  -9      136.58      137.66      7.35 o 
  -4   8  -9       56.12       57.40      4.09 o 
  -3   8  -9      104.68      109.06      4.75 o 
  -2   8  -9      192.45      181.77      8.88 o 
  -1   8  -9      116.85      114.52      4.93 o 
   0   8  -9      184.18      182.38      4.88 o 
   1   8  -9       94.65       88.39      4.03 o 
   2   8  -9       18.61       16.25      2.02 o 
   3   8  -9      108.57      115.46      4.57 o 
   4   8  -9        5.89        7.76      2.44 o 
   5   8  -9       31.79       31.01      2.78 o 
   6   8  -9      146.07      148.90      8.84 o 
   7   8  -9       81.36       87.46      4.07 o 
   8   8  -9      125.62      133.40      5.11 o 
   9   8  -9      113.96      122.19      7.15 o 
  10   8  -9       29.33       26.23      3.77 o 
  -4   9  -9        1.80        1.11      1.48 o 
  -3   9  -9      139.36      126.54      7.23 o 
  -2   9  -9      266.37      260.45      7.66 o 
  -1   9  -9       38.85       38.29      3.37 o 
   0   9  -9      390.05      393.57      9.41 o 
   1   9  -9      329.67      311.48      8.17 o 
   2   9  -9       18.11       23.93      3.46 o 
   3   9  -9      384.85      391.23      9.28 o 
   4   9  -9      220.60      213.27      6.71 o 
   5   9  -9       23.07       25.91      2.73 o 
   6   9  -9      464.83      476.11     10.49 o 
   7   9  -9      132.40      137.46      5.32 o 
   8   9  -9        7.94        7.20      2.02 o 
  -1  10  -9       28.60       30.77      4.29 o 
   0  10  -9      411.36      428.62     10.23 o 
   1  10  -9      448.04      439.54     14.80 o 
   2  10  -9        9.46        9.22      1.79 o 
   3  10  -9      262.89      265.84     14.52 o 
   4  10  -9      413.27      426.95     10.10 o 
   5  10  -9      110.58      120.08      5.08 o 
   6  10  -9      270.63      280.49     17.86 o 
   7  10  -9      207.75      225.58      9.95 o 
 -10   0  -8       48.73       42.52      5.00 o 
  -9   0  -8      378.25      373.02      8.91 o 
  -8   0  -8       76.64       76.17      7.69 o 
  -7   0  -8      622.47      618.41     22.77 o 
  -6   0  -8      531.40      510.52     17.63 o 
  -5   0  -8        8.13        5.33      1.23 o 
  -4   0  -8      791.95      792.21     12.14 o 
  -3   0  -8     2643.49     2630.01     44.24 o 
  -2   0  -8       18.66       15.89      1.20 o 
  -1   0  -8      785.31      806.93      9.07 o 
   0   0  -8     1240.47     1274.17     11.06 o 
   1   0  -8      340.97      366.13      4.95 o 
   2   0  -8      528.72      632.92     14.84 o 
   3   0  -8     1156.59     1188.31     14.75 o 
   4   0  -8     1648.73     1699.03     20.04 o 
   5   0  -8      264.68      245.67      5.01 o 
   6   0  -8      534.21      527.37      8.43 o 
   7   0  -8      312.03      326.88      8.71 o 
   8   0  -8     1646.25     1615.74     28.37 o 
   9   0  -8      243.45      228.85      7.67 o 
  10   0  -8      312.51      286.64      9.08 o 
  11   0  -8      169.53      170.06      7.08 o 
  12   0  -8      384.22      393.54     11.90 o 
  13   0  -8      211.32      217.35      8.76 o 
  14   0  -8       38.56       44.29      4.63 o 
 -10   1  -8        8.20        6.97      2.88 o 
  -9   1  -8       50.55       53.59      2.63 o 
  -8   1  -8      167.50      164.53      3.85 o 
  -7   1  -8      294.54      278.65      4.94 o 
  -6   1  -8      108.15      101.56      2.76 o 
  -5   1  -8       30.80       29.11      1.67 o 
  -4   1  -8      333.81      314.48      4.05 o 
  -3   1  -8     1085.32     1089.39     11.02 o 
  -2   1  -8       75.69       80.06      1.57 o 
  -1   1  -8      913.77      853.88      6.70 o 
   0   1  -8      217.67      196.24      2.43 o 
   1   1  -8      663.68      665.71      5.39 o 
   2   1  -8      814.81      799.11      7.56 o 
   3   1  -8      242.47      207.34      3.05 o 
   4   1  -8      837.03      859.72      8.18 o 
   5   1  -8      994.57      998.76     10.68 o 
   6   1  -8      246.66      222.06      5.48 o 
   7   1  -8       48.23       46.34      1.78 o 
   8   1  -8     2469.59     2464.94     23.43 o 
   9   1  -8      135.32      133.23      4.00 o 
  10   1  -8      180.66      175.46      4.86 o 
  11   1  -8      569.95      558.16     10.12 o 
  12   1  -8      192.02      188.80      5.52 o 
  13   1  -8       15.48       15.04      1.82 o 
  14   1  -8      237.12      250.70      6.98 o 
  15   1  -8       21.57       22.47      2.70 o 
 -10   2  -8        2.41        0.43      1.51 o 
  -9   2  -8      385.11      389.11      8.93 o 
  -8   2  -8       32.24       34.33      2.46 o 
  -7   2  -8      218.83      222.54      5.21 o 
  -6   2  -8      405.78      397.83      7.00 o 
  -5   2  -8      168.56      173.81      4.23 o 
  -4   2  -8      387.11      398.96      5.43 o 
  -3   2  -8     1816.14     1786.06     15.67 o 
  -2   2  -8       36.39       31.46      1.55 o 
  -1   2  -8      895.56      878.61      8.68 o 
   0   2  -8      745.17      751.82      6.60 o 
   1   2  -8      663.45      639.98      6.67 o 
   2   2  -8     1487.51     1544.91     12.74 o 
   3   2  -8      469.04      482.00      5.95 o 
   4   2  -8      511.51      526.79      6.47 o 
   5   2  -8      497.48      510.33      6.50 o 
   6   2  -8      346.07      333.20      5.03 o 
   7   2  -8      390.25      394.53      5.79 o 
   8   2  -8      786.65      769.41      9.39 o 
   9   2  -8      180.48      169.94      3.75 o 
  10   2  -8      136.58      132.14      8.17 o 
  11   2  -8       17.13       16.65      1.81 o 
  12   2  -8       34.72       31.90      2.61 o 
  13   2  -8       28.72       27.83      2.53 o 
  14   2  -8        5.04        5.17      1.78 o 
  15   2  -8       52.33       49.43      3.57 o 
 -10   3  -8       84.58       92.21      6.52 o 
  -9   3  -8       11.48       10.58      1.59 o 
  -8   3  -8       51.07       54.74      3.65 o 
  -7   3  -8       53.08       55.59      3.05 o 
  -6   3  -8      229.48      226.09      6.45 o 
  -5   3  -8        2.20        3.07      1.01 o 
  -4   3  -8       66.98       72.98      2.21 o 
  -3   3  -8       54.73       53.80      2.66 o 
  -2   3  -8       63.23       63.99      2.22 o 
  -1   3  -8      740.63      752.99      7.94 o 
   0   3  -8      415.15      424.40      5.69 o 
   1   3  -8      601.04      594.97      6.48 o 
   2   3  -8      483.61      465.63      6.46 o 
   3   3  -8      361.83      363.63      6.85 o 
   4   3  -8      109.37      101.29      3.71 o 
   5   3  -8      466.30      462.00     10.03 o 
   6   3  -8      409.81      420.45      5.85 o 
   7   3  -8      189.36      195.87      4.77 o 
   8   3  -8      927.75      930.09     10.82 o 
   9   3  -8      134.01      140.50      3.40 o 
  10   3  -8       36.05       35.18      2.07 o 
  11   3  -8      131.64      136.92      4.47 o 
  12   3  -8      217.93      219.45      6.06 o 
  13   3  -8       54.99       52.41      3.05 o 
  14   3  -8       77.35       81.16      5.60 o 
  -9   4  -8       70.40       64.11      4.29 o 
  -8   4  -8       20.08       19.38      1.95 o 
  -7   4  -8       57.12       54.48      3.81 o 
  -6   4  -8       40.36       33.86      4.28 o 
  -5   4  -8       65.21       66.43      2.60 o 
  -4   4  -8      187.66      179.09      6.12 o 
  -3   4  -8       20.27       22.83      1.95 o 
  -2   4  -8       88.64       83.82      2.63 o 
  -1   4  -8      274.28      276.82      4.27 o 
   0   4  -8       52.61       52.45      1.73 o 
   1   4  -8       50.36       51.73      1.67 o 
   2   4  -8      794.17      757.05     12.83 o 
   3   4  -8      542.55      535.17     10.92 o 
   4   4  -8      515.47      498.54      8.73 o 
   5   4  -8     1225.68     1198.60     16.57 o 
   6   4  -8      272.38      277.44      6.23 o 
   7   4  -8       17.81       16.85      1.80 o 
   8   4  -8      203.89      202.64      7.04 o 
   9   4  -8      350.27      353.91     11.33 o 
  10   4  -8       53.81       60.10      3.27 o 
  11   4  -8      426.44      438.80     13.43 o 
  12   4  -8       47.94       42.88      4.69 o 
  13   4  -8        8.34        4.11      1.73 o 
  -8   5  -8       33.96       34.55      3.17 o 
  -7   5  -8       72.23       66.09      3.82 o 
  -6   5  -8      265.12      256.39      5.47 o 
  -5   5  -8       90.84       92.49      4.06 o 
  -4   5  -8      269.25      255.32      5.35 o 
  -3   5  -8      383.59      373.02      9.02 o 
  -2   5  -8        0.57        1.33      0.73 o 
  -1   5  -8      660.49      627.56      7.38 o 
   0   5  -8      396.13      389.55      5.28 o 
   1   5  -8       49.86       47.40      2.29 o 
   2   5  -8      759.96      720.93     15.61 o 
   3   5  -8     1014.80      982.23     14.32 o 
   4   5  -8       86.15       85.21      3.33 o 
   5   5  -8      960.14      931.96     13.90 o 
   6   5  -8      403.04      389.35      7.89 o 
   7   5  -8      170.08      175.84      5.06 o 
   8   5  -8      183.89      176.93     11.74 o 
   9   5  -8      245.03      244.29      6.26 o 
  10   5  -8       52.35       56.20      5.15 o 
  11   5  -8      318.36      337.69     11.74 o 
  12   5  -8       40.71       43.86      4.93 o 
  13   5  -8       54.63       48.47      5.18 o 
  -8   6  -8       27.23       27.04      3.93 o 
  -7   6  -8      293.13      288.63      7.89 o 
  -6   6  -8      341.38      334.68      7.33 o 
  -5   6  -8      109.66      107.48      3.51 o 
  -4   6  -8      361.85      340.95      6.37 o 
  -3   6  -8      910.18      853.42     13.39 o 
  -2   6  -8       11.42       10.24      1.26 o 
  -1   6  -8      445.97      419.53      6.86 o 
   0   6  -8      821.37      784.06     12.99 o 
   1   6  -8       97.23       86.62      2.93 o 
   2   6  -8      197.31      185.06      5.20 o 
   3   6  -8     1009.20      958.08     14.46 o 
   4   6  -8      189.25      183.96      5.21 o 
   5   6  -8      392.46      393.17     11.09 o 
   6   6  -8      269.57      259.15      7.22 o 
   7   6  -8      451.73      437.43     18.27 o 
   8   6  -8      145.43      143.42     14.73 o 
   9   6  -8       55.76       57.95      3.35 o 
  10   6  -8      176.79      169.08      7.98 o 
  11   6  -8      262.80      263.62     10.48 o 
  12   6  -8        4.07        3.10      1.62 o 
  -7   7  -8      115.12      116.95      6.89 o 
  -6   7  -8      248.78      246.81      7.04 o 
  -5   7  -8       39.27       38.73      2.54 o 
  -4   7  -8      125.05      124.57      3.80 o 
  -3   7  -8      584.63      593.52      9.00 o 
  -2   7  -8       76.21       76.36      2.83 o 
  -1   7  -8      353.48      335.62      6.39 o 
   0   7  -8      236.50      236.50      5.18 o 
   1   7  -8       16.08       17.27      2.53 o 
   2   7  -8      378.40      350.49      7.83 o 
   3   7  -8      216.46      212.11     10.93 o 
   4   7  -8       41.85       41.29      4.75 o 
   5   7  -8      927.77      899.86     14.34 o 
   6   7  -8       13.13       10.15      1.57 o 
   7   7  -8       37.04       38.15      2.93 o 
   8   7  -8      481.00      484.35      9.83 o 
   9   7  -8      208.72      207.29      9.05 o 
  10   7  -8       96.28      104.17      6.46 o 
  11   7  -8      483.57      512.03     15.90 o 
  -7   8  -8       92.24       96.25      6.18 o 
  -6   8  -8      153.46      152.51      5.42 o 
  -5   8  -8      106.68      101.59      3.61 o 
  -4   8  -8      115.90      118.41      3.84 o 
  -3   8  -8      446.98      416.57     23.06 o 
  -2   8  -8       11.39       14.02      2.01 o 
  -1   8  -8      433.96      422.07      7.61 o 
   0   8  -8       97.97       89.87      3.29 o 
   1   8  -8      133.32      129.25      4.73 o 
   2   8  -8      388.89      373.06      8.47 o 
   3   8  -8      552.39      536.14     12.37 o 
   4   8  -8      174.11      173.20      5.95 o 
   5   8  -8      502.57      493.83     10.04 o 
   6   8  -8      168.71      174.40      5.56 o 
   7   8  -8       31.63       31.00      2.83 o 
   8   8  -8      189.40      180.31      5.82 o 
   9   8  -8      214.73      226.36      9.78 o 
  10   8  -8       10.19       19.74      3.37 o 
  -6   9  -8       31.36       47.88      4.86 o 
  -5   9  -8       34.89       33.68      4.38 o 
  -4   9  -8        7.82        8.43      2.32 o 
  -3   9  -8      110.88      109.78      4.86 o 
  -2   9  -8        1.74        3.10      1.54 o 
  -1   9  -8      101.93      103.22      3.74 o 
   0   9  -8        0.78        0.38      0.84 o 
   1   9  -8       36.49       35.01      3.30 o 
   2   9  -8       32.34       33.94      2.89 o 
   3   9  -8      177.28      168.04      7.51 o 
   4   9  -8       61.87       55.99      5.82 o 
   5   9  -8      222.13      208.34      6.37 o 
   6   9  -8       48.01       49.89      3.58 o 
   7   9  -8       37.86       37.11      3.10 o 
   8   9  -8       63.01       68.65      6.15 o 
   9   9  -8      118.01      126.90      7.27 o 
  -3  10  -8      130.00      131.93      7.64 o 
  -2  10  -8       65.38       68.98      6.27 o 
  -1  10  -8       14.02       17.95      3.40 o 
   0  10  -8      254.91      257.14      7.50 o 
   1  10  -8        6.48        4.96      1.42 o 
   2  10  -8      129.93      139.38      5.36 o 
   3  10  -8       87.27       86.81      4.18 o 
   4  10  -8       19.01       20.54      2.45 o 
   5  10  -8       26.28       29.10      2.90 o 
   6  10  -8      193.72      207.17      6.59 o 
   7  10  -8       10.58        9.41      2.30 o 
   0  11  -8      424.40      434.48     14.67 o 
   1  11  -8       40.11       35.77      4.52 o 
   2  11  -8      425.89      438.63     13.12 o 
   3  11  -8      163.34      164.11      6.00 o 
   4  11  -8        4.97        9.10      3.61 o 
   5  11  -8      284.50      282.81     11.33 o 
 -11   1  -7       53.50       55.48      5.76 o 
 -10   1  -7       92.36       92.28      3.04 o 
  -9   1  -7       18.00       17.33      1.52 o 
  -8   1  -7       28.68       25.09      1.73 o 
  -7   1  -7      146.84      141.86      3.32 o 
  -6   1  -7       60.86       58.53      2.10 o 
  -5   1  -7       76.21       67.54      2.64 o 
  -4   1  -7      268.20      266.66      4.19 o 
  -3   1  -7      340.15      338.50      3.47 o 
  -2   1  -7      636.76      631.89      5.25 o 
  -1   1  -7      337.49      330.08      3.25 o 
   0   1  -7      302.31      300.94      2.80 o 
   1   1  -7     1210.73     1277.88      8.78 o 
   2   1  -7      121.46      116.13      2.02 o 
   3   1  -7       87.88       90.83      1.80 o 
   4   1  -7      807.84      849.97      7.89 o 
   5   1  -7      128.90      139.15      4.22 o 
   6   1  -7       16.51       19.98      1.28 o 
   7   1  -7      239.21      253.84      4.28 o 
   8   1  -7      114.03      119.93      3.56 o 
   9   1  -7       22.98       22.70      1.96 o 
  10   1  -7      200.96      200.89      5.21 o 
  11   1  -7       78.24       76.57      6.04 o 
  12   1  -7       35.67       36.80      4.02 o 
  13   1  -7       80.23       85.73      3.78 o 
  14   1  -7       30.91       29.78      2.64 o 
  15   1  -7       21.14       22.57      2.92 o 
 -11   2  -7       34.37       40.05      4.90 o 
 -10   2  -7      271.86      281.09      6.43 o 
  -9   2  -7      123.05      124.26      3.38 o 
  -8   2  -7      221.28      222.84      5.25 o 
  -7   2  -7      221.73      223.53      4.25 o 
  -6   2  -7      167.66      157.20      3.99 o 
  -5   2  -7      409.90      423.62      4.90 o 
  -4   2  -7      509.03      503.48      5.34 o 
  -3   2  -7        0.01        0.96      0.41 o 
  -2   2  -7      765.25      749.84      6.69 o 
  -1   2  -7      289.20      288.16      4.12 o 
   0   2  -7      102.16      105.13      1.75 o 
   1   2  -7     1068.70     1087.50      8.42 o 
   2   2  -7     1368.05     1334.11     12.44 o 
   3   2  -7      268.96      290.11      4.04 o 
   4   2  -7      466.89      423.05      6.63 o 
   5   2  -7      989.82      951.10     10.81 o 
   6   2  -7      294.00      311.76      4.70 o 
   7   2  -7       95.89       85.93      3.26 o 
   8   2  -7      442.87      429.54      6.20 o 
   9   2  -7      178.45      177.18      4.72 o 
  10   2  -7      217.63      208.34      5.36 o 
  11   2  -7       66.85       63.45      3.86 o 
  12   2  -7      237.04      229.68      6.20 o 
  13   2  -7      121.10      125.85      5.56 o 
  14   2  -7       41.66       37.62      7.15 o 
  15   2  -7       90.64       88.23      5.36 o 
 -10   3  -7      282.38      294.86      6.65 o 
  -9   3  -7      145.43      140.84      4.42 o 
  -8   3  -7      218.25      215.04      5.19 o 
  -7   3  -7      253.57      242.66      6.34 o 
  -6   3  -7      286.97      277.87      5.54 o 
  -5   3  -7      190.87      178.16      3.44 o 
  -4   3  -7     1175.32     1143.98     12.68 o 
  -3   3  -7      111.19      106.23      2.81 o 
  -2   3  -7     1315.33     1280.58     21.16 o 
  -1   3  -7     1174.95     1141.72     10.55 o 
   0   3  -7      242.68      228.99      3.67 o 
   1   3  -7     2478.49     2576.19     20.46 o 
   2   3  -7     3057.19     3047.34     27.12 o 
   3   3  -7      113.83      112.32      2.36 o 
   4   3  -7     3148.88     3168.26     27.98 o 
   5   3  -7     1494.75     1503.51     14.71 o 
   6   3  -7       12.75       15.95      2.03 o 
   7   3  -7     1413.96     1437.43     14.68 o 
   8   3  -7      507.03      494.01      6.83 o 
   9   3  -7       77.40       77.92      2.46 o 
  10   3  -7      955.07      923.48     13.81 o 
  11   3  -7       51.80       54.28      2.94 o 
  12   3  -7      375.60      380.08      8.37 o 
  13   3  -7      149.87      156.85      5.61 o 
  14   3  -7       34.56       36.91      2.93 o 
 -10   4  -7      256.53      261.25      7.64 o 
  -9   4  -7       65.43       61.54      3.35 o 
  -8   4  -7        8.28        9.18      1.42 o 
  -7   4  -7      220.85      205.14      4.97 o 
  -6   4  -7       78.59       73.40      2.33 o 
  -5   4  -7       91.04       90.67      2.87 o 
  -4   4  -7      657.34      628.78      9.61 o 
  -3   4  -7      138.00      128.30      3.22 o 
  -2   4  -7      674.49      645.84     10.54 o 
  -1   4  -7      315.48      300.33      4.30 o 
   0   4  -7      160.85      151.71      2.82 o 
   1   4  -7     1274.64     1272.05     13.11 o 
   2   4  -7     1515.42     1480.20     14.58 o 
   3   4  -7      143.83      140.65      3.94 o 
   4   4  -7     2261.47     2200.89     51.91 o 
   5   4  -7      818.31      758.49     11.38 o 
   6   4  -7      125.01      131.37      5.54 o 
   7   4  -7      934.05      928.71     10.50 o 
   8   4  -7      427.24      404.00      6.64 o 
   9   4  -7      100.87       97.79      2.78 o 
  10   4  -7      735.45      727.75     11.80 o 
  11   4  -7      123.33      121.81      5.66 o 
  12   4  -7      286.97      283.12      7.06 o 
  13   4  -7       79.68       84.90     10.14 o 
  14   4  -7      110.63      107.76      6.60 o 
  -9   5  -7       63.35       71.42      6.36 o 
  -8   5  -7      659.75      666.75     12.83 o 
  -7   5  -7      193.00      187.63      7.81 o 
  -6   5  -7      107.19      105.16      3.34 o 
  -5   5  -7      981.68      956.94     11.93 o 
  -4   5  -7      275.74      259.82      5.07 o 
  -3   5  -7      112.48      114.26      3.16 o 
  -2   5  -7     1944.10     1839.21     18.72 o 
  -1   5  -7      520.84      499.45      6.16 o 
   0   5  -7       30.57       30.84      1.90 o 
   1   5  -7     2369.64     2325.76     19.23 o 
   2   5  -7      135.35      132.57      3.97 o 
   3   5  -7       30.38       31.44      2.26 o 
   4   5  -7      838.43      789.69     11.96 o 
   5   5  -7      148.71      142.32      4.21 o 
   6   5  -7        1.81        4.25      1.03 o 
   7   5  -7       84.58       78.36      3.23 o 
   8   5  -7      238.17      238.50      5.89 o 
   9   5  -7        7.47        6.99      1.33 o 
  10   5  -7       31.50       26.73      3.51 o 
  11   5  -7      166.29      166.85      7.83 o 
  12   5  -7      116.41      125.34      6.98 o 
  13   5  -7      169.65      196.35      9.09 o 
  -9   6  -7        4.05        3.13      2.00 o 
  -8   6  -7       90.95       93.65      9.46 o 
  -7   6  -7       26.79       28.56      2.16 o 
  -6   6  -7      123.94      125.32      3.77 o 
  -5   6  -7      139.07      135.90      3.84 o 
  -4   6  -7      156.16      149.18      3.91 o 
  -3   6  -7       64.77       61.33      2.43 o 
  -2   6  -7      381.35      362.61      6.08 o 
  -1   6  -7       56.47       50.88      1.86 o 
   0   6  -7      220.71      216.90      3.72 o 
   1   6  -7      187.82      185.74      4.15 o 
   2   6  -7     1078.09     1055.07     15.17 o 
   3   6  -7       95.83       93.68      6.53 o 
   4   6  -7      398.30      369.99      7.50 o 
   5   6  -7      667.98      649.88     10.87 o 
   6   6  -7       61.56       58.91      2.85 o 
   7   6  -7       54.99       50.89      2.89 o 
   8   6  -7      560.43      561.84     12.29 o 
   9   6  -7       10.09       11.79      2.58 o 
  10   6  -7      189.04      183.01      8.25 o 
  11   6  -7      142.70      149.95      7.61 o 
  12   6  -7       48.00       45.13      4.96 o 
  -8   7  -7        4.30        3.30      1.80 o 
  -7   7  -7        4.46        3.75      1.06 o 
  -6   7  -7       15.37       15.98      1.95 o 
  -5   7  -7      249.38      238.49      8.33 o 
  -4   7  -7       18.48       18.20      1.71 o 
  -3   7  -7       56.95       57.03      2.65 o 
  -2   7  -7       76.23       76.43      5.33 o 
  -1   7  -7      413.74      404.15      6.59 o 
   0   7  -7       11.58        8.74      1.25 o 
   1   7  -7      127.23      109.97      4.03 o 
   2   7  -7       92.52       81.26      8.51 o 
   3   7  -7       80.48       82.83      4.66 o 
   4   7  -7       22.71       18.47      1.98 o 
   5   7  -7      348.26      324.96      7.30 o 
   6   7  -7      126.98      126.47      4.40 o 
   7   7  -7      252.40      248.01      6.38 o 
   8   7  -7      207.55      210.44      5.88 o 
   9   7  -7       66.76       63.40      5.62 o 
  10   7  -7      106.71      102.10      6.28 o 
  11   7  -7      189.04      175.72      8.46 o 
  12   7  -7       71.20       75.22      5.52 o 
  -7   8  -7      186.31      188.27      7.98 o 
  -6   8  -7       58.26       62.80      3.35 o 
  -5   8  -7      289.84      276.82      6.04 o 
  -4   8  -7      318.72      305.71      6.22 o 
  -3   8  -7       32.94       30.54      2.19 o 
  -2   8  -7      247.01      231.67      6.58 o 
  -1   8  -7      315.16      302.71      6.09 o 
   0   8  -7       77.91       69.09      2.79 o 
   1   8  -7      234.66      223.50      6.16 o 
   2   8  -7       79.96       61.31      3.81 o 
   3   8  -7       30.30       30.41      2.65 o 
   4   8  -7      127.77      118.29      4.37 o 
   5   8  -7       29.97       26.20      2.42 o 
   6   8  -7       49.48       51.46      3.42 o 
   7   8  -7      317.07      318.86      7.63 o 
   8   8  -7       28.74       24.03      3.50 o 
   9   8  -7       22.89       22.34      3.43 o 
  10   8  -7      110.81      119.54      7.00 o 
  11   8  -7       43.34       44.53      4.95 o 
  -6   9  -7       12.52        9.10      1.59 o 
  -5   9  -7      105.55      105.64      3.77 o 
  -4   9  -7      445.98      473.10     13.50 o 
  -3   9  -7        0.72        0.99      1.09 o 
  -2   9  -7      116.70      120.18      4.89 o 
  -1   9  -7      598.26      603.75      9.56 o 
   0   9  -7       19.32       18.20      2.16 o 
   1   9  -7      385.65      386.25      8.78 o 
   2   9  -7      251.51      231.73      6.54 o 
   3   9  -7       72.95       74.05      3.58 o 
   4   9  -7      335.46      342.14      8.99 o 
   5   9  -7      356.52      350.91     13.62 o 
   6   9  -7      106.44      109.35      4.46 o 
   7   9  -7      504.14      502.86     15.05 o 
   8   9  -7      207.63      224.70      9.62 o 
  10   9  -7       98.89      101.37      6.42 o 
  -4  10  -7      184.40      189.08      9.08 o 
  -3  10  -7       66.02       68.25      4.49 o 
  -2  10  -7      132.21      129.41      5.29 o 
  -1  10  -7      290.28      284.69     11.09 o 
   0  10  -7       10.97       12.48      1.95 o 
   1  10  -7      362.33      367.32      8.89 o 
   2  10  -7      165.16      162.28      8.04 o 
   3  10  -7       80.68       76.65      3.85 o 
   4  10  -7      349.39      351.93      8.56 o 
   5  10  -7      260.14      278.78      7.53 o 
   6  10  -7       47.80       53.20      3.74 o 
   7  10  -7      516.92      551.77     16.37 o 
   8  10  -7      142.54      149.70      7.88 o 
  -1  11  -7      187.23      183.87      9.12 o 
   0  11  -7       13.94       11.62      1.87 o 
   1  11  -7      395.28      406.81      9.76 o 
   2  11  -7      185.99      198.74      6.52 o 
   3  11  -7       82.32       90.02      5.12 o 
   4  11  -7      288.27      305.45      8.17 o 
   5  11  -7      289.76      323.87      8.46 o 
   6  11  -7       17.64       17.85      3.16 o 
 -11   0  -6      191.92      203.43      7.88 o 
 -10   0  -6       85.89       89.21      4.08 o 
  -9   0  -6      573.80      542.99     10.60 o 
  -8   0  -6      246.96      251.21      7.54 o 
  -7   0  -6       35.00       31.98      2.51 o 
  -6   0  -6     1914.38     1830.24     23.03 o 
  -5   0  -6     2644.60     2546.95     29.74 o 
  -4   0  -6      663.87      647.24      7.55 o 
  -3   0  -6     1891.81     1888.20     17.70 o 
  -2   0  -6     3169.12     3199.12     28.19 o 
  -1   0  -6      355.30      400.74      5.03 o 
   0   0  -6     2216.01     2269.10     17.53 o 
   1   0  -6     3985.27     4438.61     32.62 o 
   2   0  -6      839.75      923.31     13.59 o 
   3   0  -6     1696.82     1850.54     21.95 o 
   4   0  -6     1245.79     1367.31     16.07 o 
   5   0  -6      881.40      874.64     11.35 o 
   6   0  -6       46.56       50.73      2.82 o 
   7   0  -6      383.50      396.68      9.55 o 
   8   0  -6       62.72       63.83      3.55 o 
   9   0  -6      769.10      754.62     16.15 o 
  10   0  -6      244.03      255.90      8.44 o 
  11   0  -6      435.59      418.38     11.87 o 
  12   0  -6      110.84      113.23      5.99 o 
  13   0  -6        2.14        1.46      1.17 o 
  14   0  -6       88.49       89.14      5.72 o 
  15   0  -6      457.22      426.92     13.89 o 
 -11   1  -6      149.32      148.82      3.94 o 
 -10   1  -6       32.61       38.70      2.25 o 
  -9   1  -6       53.95       51.40      2.80 o 
  -8   1  -6      100.10       98.00      2.78 o 
  -7   1  -6      105.24       98.57      2.65 o 
  -6   1  -6      971.11      959.47      9.92 o 
  -5   1  -6     1086.90     1070.88      9.07 o 
  -4   1  -6      136.69      126.68      2.34 o 
  -3   1  -6     1265.43     1278.95      8.99 o 
  -2   1  -6     2034.39     2023.65     13.19 o 
  -1   1  -6      580.90      617.97      4.53 o 
   0   1  -6     4097.25     4287.59     24.74 o 
   1   1  -6      762.37      802.31      5.81 o 
   2   1  -6        2.84        1.99      0.38 o 
   3   1  -6     4789.98     5140.60     43.60 o 
   4   1  -6      766.59      780.63      8.25 o 
   5   1  -6     1449.30     1464.19     14.07 o 
   6   1  -6     1917.74     1953.04     18.31 o 
   7   1  -6      733.94      733.59      8.51 o 
   8   1  -6      250.59      249.69      5.32 o 
   9   1  -6     1909.70     1875.85     22.96 o 
  10   1  -6        9.29       10.39      4.00 o 
  11   1  -6      495.72      456.10      8.87 o 
  12   1  -6      177.14      171.29      5.25 o 
  13   1  -6      101.71      106.95      4.29 o 
  14   1  -6      180.04      179.30      7.52 o 
  15   1  -6      265.69      259.55     10.37 o 
 -11   2  -6      190.14      189.19      5.21 o 
 -10   2  -6      236.97      238.86      4.86 o 
  -9   2  -6       43.43       38.23      2.13 o 
  -8   2  -6       61.34       62.20      2.24 o 
  -7   2  -6      228.28      219.29      4.06 o 
  -6   2  -6       37.97       33.54      1.72 o 
  -5   2  -6      586.55      561.66      5.75 o 
  -4   2  -6      309.76      323.53      4.25 o 
  -3   2  -6      114.34      127.41      2.13 o 
  -2   2  -6       81.99       79.34      1.58 o 
  -1   2  -6      844.62      873.15      7.09 o 
   0   2  -6      243.24      243.00      2.72 o 
   1   2  -6      136.98      141.69      1.85 o 
   2   2  -6      216.35      219.19      2.89 o 
   3   2  -6      273.28      279.43      3.77 o 
   4   2  -6      136.54      125.17      2.38 o 
   5   2  -6      825.41      791.54      8.57 o 
   6   2  -6     1309.34     1384.23     14.53 o 
   7   2  -6      355.65      343.13      5.07 o 
   8   2  -6       90.37       82.77      2.35 o 
   9   2  -6     1087.14     1074.05     35.05 o 
  10   2  -6      140.23      133.43      5.16 o 
  11   2  -6      262.58      267.81      6.45 o 
  12   2  -6       72.94       69.61      3.28 o 
  13   2  -6      251.83      243.14      6.67 o 
  14   2  -6       38.07       32.97      2.88 o 
  15   2  -6      178.53      189.19      8.55 o 
 -11   3  -6        7.88        7.62      1.75 o 
 -10   3  -6        3.98        3.31      1.14 o 
  -9   3  -6       11.97       10.14      1.43 o 
  -8   3  -6      144.00      146.33      4.09 o 
  -7   3  -6      118.26      105.78      3.32 o 
  -6   3  -6      248.68      238.79      4.03 o 
  -5   3  -6      216.16      211.65      3.65 o 
  -4   3  -6      154.45      154.64      2.95 o 
  -3   3  -6       54.19       50.42      1.90 o 
  -2   3  -6      762.22      778.36      8.33 o 
  -1   3  -6      130.38      134.79      2.47 o 
   0   3  -6      168.85      163.47      2.67 o 
   1   3  -6      338.47      341.28      4.08 o 
   2   3  -6      268.86      276.62      2.93 o 
   3   3  -6      338.87      356.26      4.42 o 
   4   3  -6      263.09      264.23      3.78 o 
   5   3  -6      138.44      136.20      2.65 o 
   6   3  -6        5.18        5.75      0.73 o 
   7   3  -6      232.15      234.43      4.05 o 
   8   3  -6       82.43       80.37      3.34 o 
   9   3  -6      125.15      120.67      3.20 o 
  10   3  -6       93.71       84.25      3.31 o 
  11   3  -6        8.67       12.44      1.61 o 
  12   3  -6       63.67       66.97      3.26 o 
  13   3  -6        2.30        3.31      0.96 o 
  14   3  -6       38.37       38.97      3.10 o 
 -11   4  -6       31.09       42.73      5.10 o 
 -10   4  -6      102.76       92.24      3.70 o 
  -9   4  -6        3.47        2.60      1.01 o 
  -8   4  -6      132.26      129.57      3.95 o 
  -7   4  -6      143.61      134.93      4.88 o 
  -6   4  -6       36.56       36.35      2.19 o 
  -5   4  -6       90.69       89.91      2.76 o 
  -4   4  -6      267.15      258.61      4.72 o 
  -3   4  -6       45.51       42.64      1.88 o 
  -2   4  -6       73.99       70.47      2.52 o 
  -1   4  -6      110.00      104.95      3.58 o 
   0   4  -6       14.83       13.05      0.94 o 
   1   4  -6      556.51      558.73      5.95 o 
   2   4  -6       63.89       63.79      1.69 o 
   3   4  -6      302.57      303.53      7.81 o 
   4   4  -6      349.86      353.07     12.55 o 
   5   4  -6      234.83      234.04      3.72 o 
   6   4  -6       97.58      101.58      2.42 o 
   7   4  -6       31.72       33.30      1.57 o 
   8   4  -6      199.19      204.98      3.94 o 
   9   4  -6       43.69       44.55      2.66 o 
  10   4  -6       58.12       58.12      3.95 o 
  11   4  -6        3.20        3.49      0.94 o 
  12   4  -6      136.93      137.29      4.73 o 
  13   4  -6        0.39        2.04      0.81 o 
  14   4  -6        3.93        4.87      1.09 o 
 -10   5  -6       74.91       69.96      6.42 o 
  -9   5  -6      222.12      226.33      7.83 o 
  -8   5  -6      212.46      200.86      6.22 o 
  -7   5  -6        7.43        6.82      1.15 o 
  -6   5  -6      212.94      213.17      4.69 o 
  -5   5  -6      453.47      428.59      8.37 o 
  -4   5  -6        6.76        9.57      1.18 o 
  -3   5  -6     1202.85     1185.16     13.34 o 
  -2   5  -6      907.92      860.67      8.88 o 
  -1   5  -6      354.07      332.90      4.59 o 
   0   5  -6     1244.31     1243.78     11.38 o 
   1   5  -6     1484.91     1474.39     12.90 o 
   2   5  -6       22.77       22.65      1.46 o 
   3   5  -6     1391.85     1374.22     17.58 o 
   4   5  -6     1137.67     1106.47     14.94 o 
   5   5  -6      171.10      173.96      7.08 o 
   6   5  -6      846.89      859.36     12.63 o 
   7   5  -6      436.98      438.97     11.84 o 
   8   5  -6       94.50       89.78      3.36 o 
   9   5  -6      553.42      567.97     27.79 o 
  10   5  -6      174.13      180.68      5.03 o 
  11   5  -6      135.62      137.26      4.50 o 
  12   5  -6      408.97      398.60     13.00 o 
  13   5  -6      147.77      153.15      7.89 o 
  -9   6  -6      102.74      109.13      4.87 o 
  -8   6  -6      279.08      269.59      7.53 o 
  -7   6  -6       46.45       47.40      2.72 o 
  -6   6  -6      313.33      303.58      5.94 o 
  -5   6  -6      391.27      370.90      6.49 o 
  -4   6  -6      101.74       94.75      3.14 o 
  -3   6  -6      364.73      350.43      5.96 o 
  -2   6  -6      398.13      380.78      5.33 o 
  -1   6  -6       33.22       29.84      1.58 o 
   0   6  -6      407.32      394.61      5.18 o 
   1   6  -6       88.54       84.73      3.07 o 
   2   6  -6      229.22      230.41     10.01 o 
   3   6  -6      457.54      423.73     11.39 o 
   4   6  -6      142.25      142.32      4.18 o 
   5   6  -6      342.39      331.18      6.87 o 
   6   6  -6      246.19      238.34      5.73 o 
   7   6  -6      111.26      112.99      8.25 o 
   8   6  -6      421.29      432.97      8.38 o 
   9   6  -6      280.64      285.46     10.08 o 
  10   6  -6      188.13      167.56      7.72 o 
  11   6  -6      510.98      526.68     15.26 o 
  12   6  -6      206.98      207.51      9.17 o 
  13   6  -6       10.61        8.65      2.02 o 
  -9   7  -6      150.24      148.50      7.94 o 
  -8   7  -6      154.63      144.74      5.55 o 
  -7   7  -6       29.53       31.32      2.29 o 
  -6   7  -6      200.33      181.85      4.66 o 
  -5   7  -6      554.25      514.94      9.16 o 
  -4   7  -6      114.05      113.39      3.45 o 
  -3   7  -6      781.21      736.22      9.93 o 
  -2   7  -6      783.82      730.20     11.65 o 
  -1   7  -6      135.00      126.33      2.89 o 
   0   7  -6      907.94      870.28      9.79 o 
   1   7  -6      490.08      468.99      8.85 o 
   2   7  -6       60.65       60.59      2.87 o 
   3   7  -6      836.18      816.20     12.74 o 
   4   7  -6      188.72      168.22      4.83 o 
   5   7  -6       96.16      105.24     10.70 o 
   6   7  -6      245.67      229.31      5.84 o 
   7   7  -6       80.64       75.30      3.67 o 
   8   7  -6       98.82      109.06      6.01 o 
   9   7  -6      235.78      248.06      9.58 o 
  10   7  -6        2.45        1.81      1.45 o 
  11   7  -6      253.60      252.47     10.24 o 
  12   7  -6      103.69      101.78      6.40 o 
  -8   8  -6       52.67       58.85      5.69 o 
  -7   8  -6        0.18        1.50      0.83 o 
  -6   8  -6       73.71       76.80      3.66 o 
  -5   8  -6      313.89      320.07     11.56 o 
  -4   8  -6       13.18        9.50      1.37 o 
  -3   8  -6      371.19      376.83      6.73 o 
  -2   8  -6      541.57      540.68      8.20 o 
  -1   8  -6       87.37       94.30      3.18 o 
   0   8  -6      206.70      206.31      4.73 o 
   1   8  -6      737.34      728.48     18.92 o 
   2   8  -6       14.19       13.18      1.75 o 
   3   8  -6      232.04      234.81      9.71 o 
   4   8  -6      681.55      689.03     11.75 o 
   5   8  -6      244.15      234.75      6.09 o 
   6   8  -6      154.63      163.25      5.06 o 
   7   8  -6      420.65      426.95      8.81 o 
   8   8  -6       86.86       82.77      5.39 o 
   9   8  -6      354.38      381.57     12.63 o 
  10   8  -6       70.98       72.27      6.22 o 
  11   8  -6      141.02      153.99      7.97 o 
  -7   9  -6       37.90       38.97      3.20 o 
  -6   9  -6       29.01       29.80      2.35 o 
  -5   9  -6       29.20       27.75      2.24 o 
  -4   9  -6       84.84       85.27      3.24 o 
  -3   9  -6       17.06       16.09      2.22 o 
  -2   9  -6       45.46       42.22      3.26 o 
  -1   9  -6       30.17       29.63      2.17 o 
   0   9  -6        7.01        6.72      2.57 o 
   1   9  -6       59.61       49.51      4.01 o 
   2   9  -6      118.44      106.82      4.20 o 
   3   9  -6       81.01       76.94      3.54 o 
   4   9  -6       89.71       84.93      3.72 o 
   5   9  -6      110.42      109.11      4.24 o 
   6   9  -6      100.53      109.52      6.13 o 
   7   9  -6       11.39        8.98      2.22 o 
   8   9  -6        7.65        7.91      2.09 o 
   9   9  -6      227.89      240.98      9.98 o 
  10   9  -6       93.39       91.21      5.98 o 
  -6  10  -6       39.91       25.95      3.63 o 
  -5  10  -6       51.23       54.43      5.50 o 
  -4  10  -6       40.10       38.63      5.73 o 
  -3  10  -6       50.71       50.85      6.65 o 
  -2  10  -6       79.84       75.69      6.47 o 
  -1  10  -6       20.42       20.90      2.34 o 
   0  10  -6      218.01      210.85      6.39 o 
   1  10  -6      133.24      129.91      4.88 o 
   2  10  -6       40.18       41.58      3.17 o 
   3  10  -6      166.35      177.04      5.69 o 
   4  10  -6       87.31       79.56      3.93 o 
   5  10  -6       68.10       70.43      4.57 o 
   6  10  -6      260.70      269.62     10.45 o 
   7  10  -6      104.12      113.63      6.61 o 
   8  10  -6        2.89        6.99      2.01 o 
   9  10  -6       56.69       62.53      5.71 o 
  -2  11  -6       46.21       44.32      3.68 o 
  -1  11  -6        1.85        1.80      1.75 o 
   0  11  -6       83.29       79.13      4.58 o 
   1  11  -6       90.84       95.10      8.57 o 
   2  11  -6       83.21       92.78      5.27 o 
   3  11  -6       19.21       19.00      2.31 o 
   4  11  -6       64.92       65.85      3.76 o 
   5  11  -6       57.87       61.28      5.72 o 
   6  11  -6       63.18       64.51      5.80 o 
   7  11  -6       54.97       60.77      5.64 o 
   1  12  -6      184.17      192.82      8.89 o 
   3  12  -6      408.88      447.10     14.76 o 
   4  12  -6       89.61      101.40      6.57 o 
 -12   1  -5      148.04      139.31      7.78 o 
 -11   1  -5       21.43       20.06      2.30 o 
 -10   1  -5       80.96       82.08      2.72 o 
  -9   1  -5      206.22      197.14      4.68 o 
  -8   1  -5       43.20       40.67      2.01 o 
  -7   1  -5      214.31      204.14      3.74 o 
  -6   1  -5      251.06      248.23      3.99 o 
  -5   1  -5       11.62       13.56      0.85 o 
  -4   1  -5      770.98      755.04      5.80 o 
  -3   1  -5      433.48      420.29      3.94 o 
  -2   1  -5      214.85      199.12      2.32 o 
  -1   1  -5      728.79      792.16      5.30 o 
   0   1  -5      884.18      910.26      5.78 o 
   1   1  -5      353.68      345.15      2.91 o 
   2   1  -5      822.11      907.54      7.66 o 
   3   1  -5      399.90      386.38      4.56 o 
   4   1  -5      430.56      431.93      5.13 o 
   5   1  -5      186.89      200.34      4.40 o 
   6   1  -5      307.97      298.66      4.32 o 
   7   1  -5      100.68       99.99      3.88 o 
   8   1  -5       37.07       38.16      1.95 o 
   9   1  -5       14.96       13.60      1.50 o 
  10   1  -5      316.61      298.54      6.54 o 
  11   1  -5        4.53        3.58      1.00 o 
  12   1  -5        4.82        7.09      1.34 o 
  13   1  -5      211.76      194.35      5.92 o 
  14   1  -5        9.61       12.10      1.74 o 
  15   1  -5        7.19        8.47      1.76 o 
 -12   2  -5      116.12      106.87      8.34 o 
 -11   2  -5      162.96      160.93      4.00 o 
 -10   2  -5        4.34        5.63      0.99 o 
  -9   2  -5      202.20      202.76      4.13 o 
  -8   2  -5      252.65      244.81      4.37 o 
  -7   2  -5       15.27       13.89      1.18 o 
  -6   2  -5      386.99      376.79      4.42 o 
  -5   2  -5      180.34      169.01      2.78 o 
  -4   2  -5       26.76       23.54      1.02 o 
  -3   2  -5      511.40      509.80      4.85 o 
  -2   2  -5       36.37       35.75      1.05 o 
  -1   2  -5      753.21      767.47      6.20 o 
   0   2  -5      613.44      609.89      5.41 o 
   1   2  -5       67.46       65.50      1.15 o 
   2   2  -5     1872.27     1921.56     14.61 o 
   3   2  -5      842.63      863.56     10.30 o 
   4   2  -5      536.22      556.21      7.55 o 
   5   2  -5     1091.84     1110.72     11.05 o 
   6   2  -5      394.05      404.22      8.06 o 
   7   2  -5      236.88      228.57      3.85 o 
   8   2  -5     1110.76     1091.77     11.67 o 
   9   2  -5       13.80       15.03      1.62 o 
  10   2  -5      168.99      163.12      4.64 o 
  11   2  -5      218.53      211.07      5.66 o 
  12   2  -5       48.31       44.89      3.09 o 
  13   2  -5      100.78      100.15     12.31 o 
  14   2  -5       53.67       53.53      3.69 o 
  15   2  -5       28.61       22.00      2.91 o 
 -12   3  -5      186.27      214.07      9.59 o 
 -11   3  -5      143.89      139.31      3.73 o 
 -10   3  -5      252.10      244.75      4.81 o 
  -9   3  -5      347.66      338.03      5.53 o 
  -8   3  -5      224.34      206.57      4.01 o 
  -7   3  -5      369.37      343.41      5.11 o 
  -6   3  -5      515.56      496.43      5.40 o 
  -5   3  -5      252.39      253.32      3.40 o 
  -4   3  -5     1025.01      973.74      8.24 o 
  -3   3  -5      390.44      382.51      4.05 o 
  -2   3  -5       57.23       59.88      1.74 o 
  -1   3  -5      992.33      991.84      9.46 o 
   0   3  -5      376.93      408.60      4.53 o 
   1   3  -5      227.73      246.87      3.13 o 
   2   3  -5     3123.23     3128.13     35.85 o 
   3   3  -5      261.81      272.91      3.57 o 
   4   3  -5      225.21      233.84      4.47 o 
   5   3  -5      621.87      625.09      7.11 o 
   6   3  -5      293.48      279.28      4.22 o 
   7   3  -5      159.84      154.38      4.28 o 
   8   3  -5      718.29      712.38      8.55 o 
   9   3  -5       45.91       46.16      1.83 o 
  10   3  -5      465.15      457.98      8.61 o 
  11   3  -5      128.07      119.55      4.17 o 
  12   3  -5      177.84      173.38      5.34 o 
  13   3  -5      205.60      201.91      8.46 o 
  14   3  -5       81.63       88.16      5.41 o 
 -11   4  -5      239.14      246.73      7.22 o 
 -10   4  -5        7.62        7.02      1.33 o 
  -9   4  -5      401.36      394.92      7.25 o 
  -8   4  -5      370.89      344.73      6.45 o 
  -7   4  -5       86.91       83.93      3.39 o 
  -6   4  -5      368.16      345.37      5.03 o 
  -5   4  -5      316.57      323.34      4.68 o 
  -4   4  -5        8.58        6.19      1.39 o 
  -3   4  -5      126.87      109.34      2.34 o 
  -2   4  -5       19.42       20.23      1.18 o 
  -1   4  -5      631.26      658.81      6.76 o 
   0   4  -5       14.09       11.21      1.70 o 
   1   4  -5       40.64       37.97      1.18 o 
   2   4  -5     1121.22     1132.50     11.15 o 
   3   4  -5     1461.64     1492.09     11.73 o 
   4   4  -5      531.03      527.87      6.14 o 
   5   4  -5      474.77      495.65      6.08 o 
   6   4  -5      371.10      360.04      5.07 o 
   7   4  -5      362.57      358.89      5.26 o 
   8   4  -5      691.36      675.28      9.46 o 
   9   4  -5      143.27      151.79      4.33 o 
  10   4  -5      264.88      269.29      7.29 o 
  11   4  -5      192.50      191.27      5.45 o 
  12   4  -5      153.23      157.60      5.14 o 
  13   4  -5       69.55       71.91      6.73 o 
  14   4  -5      157.11      161.63      5.60 o 
 -10   5  -5       46.14       51.58      3.87 o 
  -9   5  -5       98.15       95.23      4.71 o 
  -8   5  -5       88.08       86.42      3.94 o 
  -7   5  -5       13.85       10.02      1.28 o 
  -6   5  -5      196.82      181.74      4.16 o 
  -5   5  -5       31.50       27.55      1.85 o 
  -4   5  -5      228.68      211.32      4.25 o 
  -3   5  -5      279.97      267.77      4.72 o 
  -2   5  -5      230.28      231.14      3.66 o 
  -1   5  -5       48.90       43.46      1.49 o 
   0   5  -5      634.73      664.44      8.05 o 
   1   5  -5       81.20       86.50      2.50 o 
   2   5  -5      617.25      587.90      6.83 o 
   3   5  -5      401.51      390.87     12.74 o 
   4   5  -5      431.22      438.82      9.84 o 
   5   5  -5      115.74      103.97      3.01 o 
   6   5  -5      493.60      495.01      6.43 o 
   7   5  -5      157.07      152.53      3.21 o 
   8   5  -5      504.37      493.64      9.26 o 
   9   5  -5        6.12        7.96      1.25 o 
  10   5  -5      389.03      381.64      7.88 o 
  11   5  -5      106.48      112.04      4.11 o 
  12   5  -5       27.60       32.53      2.67 o 
  13   5  -5      156.95      163.38      5.46 o 
 -10   6  -5      321.19      311.70     11.84 o 
  -9   6  -5       20.63       21.94      2.62 o 
  -8   6  -5        1.73        2.47      1.20 o 
  -7   6  -5      193.72      196.72      4.71 o 
  -6   6  -5       43.27       39.47      2.35 o 
  -5   6  -5        2.04        2.61      0.85 o 
  -4   6  -5      718.21      680.10      9.10 o 
  -3   6  -5      158.48      141.27      3.45 o 
  -2   6  -5      219.34      203.45      3.57 o 
  -1   6  -5      179.51      173.73      3.16 o 
   0   6  -5      689.02      676.33      7.24 o 
   1   6  -5       28.84       26.32      1.25 o 
   2   6  -5      565.74      551.97      9.14 o 
   3   6  -5       65.82       56.81      2.49 o 
   4   6  -5       55.36       49.95      2.57 o 
   5   6  -5      187.69      190.05      9.72 o 
   6   6  -5     1036.19     1007.22     14.21 o 
   7   6  -5      112.40      109.14      3.66 o 
   8   6  -5      197.14      190.66      7.63 o 
   9   6  -5      310.55      292.78     10.07 o 
  10   6  -5      135.72      126.14      6.52 o 
  11   6  -5       43.13       49.69      4.90 o 
  12   6  -5      216.70      210.27      9.16 o 
  13   6  -5       21.28       26.67      3.76 o 
  -9   7  -5       37.49       36.21      4.84 o 
  -8   7  -5       58.87       52.15      2.94 o 
  -7   7  -5      694.59      666.35     14.30 o 
  -6   7  -5      188.47      185.69      4.59 o 
  -5   7  -5      132.91      122.56      3.59 o 
  -4   7  -5      557.50      523.77      8.07 o 
  -3   7  -5      651.31      629.69     11.35 o 
  -2   7  -5      114.90      108.79      2.69 o 
  -1   7  -5     1220.63     1150.70     11.25 o 
   0   7  -5      570.79      514.45      6.24 o 
   1   7  -5      284.82      260.85      6.02 o 
   2   7  -5      530.71      470.58     11.13 o 
   3   7  -5     1541.74     1431.48     18.85 o 
   4   7  -5       62.61       62.70      5.38 o 
   5   7  -5      415.43      390.95      9.47 o 
   6   7  -5      236.75      208.99      5.37 o 
   7   7  -5       77.88       75.93      3.73 o 
   8   7  -5       68.65       64.37      4.53 o 
   9   7  -5      343.22      331.41     11.07 o 
  10   7  -5       47.56       49.92      4.81 o 
  11   7  -5       62.74       64.13      5.72 o 
  12   7  -5      181.62      177.10      8.52 o 
  -8   8  -5       74.49       76.05      4.53 o 
  -7   8  -5      117.58      108.07      3.70 o 
  -6   8  -5       89.78       93.78      3.36 o 
  -5   8  -5       20.12       17.96      1.79 o 
  -4   8  -5       23.22       22.00      2.83 o 
  -3   8  -5      263.06      271.22      5.42 o 
  -2   8  -5       14.01       11.93      1.32 o 
  -1   8  -5       50.90       50.18      1.93 o 
   0   8  -5      127.98      122.96      3.45 o 
   1   8  -5       76.90       76.33      3.29 o 
   2   8  -5       26.11       22.57      2.07 o 
   3   8  -5       91.22       92.05      5.41 o 
   4   8  -5       95.66       90.60      3.53 o 
   5   8  -5      200.46      198.31     17.72 o 
   6   8  -5      132.90      130.54      4.36 o 
   7   8  -5      111.02      108.97      5.90 o 
   8   8  -5      295.59      293.02     10.38 o 
   9   8  -5       24.75       25.18      3.40 o 
  10   8  -5       88.22       81.21      5.45 o 
  11   8  -5      108.50      114.47      6.66 o 
  -8   9  -5       95.26      101.39      6.40 o 
  -7   9  -5      107.94      107.55      3.86 o 
  -6   9  -5      203.29      194.11      7.02 o 
  -5   9  -5       88.83       93.12      4.35 o 
  -4   9  -5      195.77      193.07      4.83 o 
  -3   9  -5      252.47      229.13      5.14 o 
  -2   9  -5      176.04      175.14      4.28 o 
  -1   9  -5      590.28      554.08      9.60 o 
   0   9  -5       42.66       41.74      2.98 o 
   1   9  -5       22.78       21.03      2.15 o 
   2   9  -5      829.74      771.74     14.48 o 
   3   9  -5       54.00       49.66      3.25 o 
   4   9  -5       38.31       36.92      2.79 o 
   5   9  -5      656.35      669.73     11.68 o 
   6   9  -5       76.62       93.80      5.57 o 
   7   9  -5       49.03       51.81      4.83 o 
   8   9  -5      335.97      344.50     11.70 o 
   9   9  -5       15.28       16.59      3.04 o 
  10   9  -5       59.71       67.60      5.95 o 
  -6  10  -5      280.72      272.32     11.04 o 
  -5  10  -5        9.31       10.29      1.47 o 
  -4  10  -5       26.36       30.44      2.99 o 
  -3  10  -5      289.84      296.26      7.85 o 
  -2  10  -5       11.67        9.90      2.26 o 
  -1  10  -5      144.88      145.50      5.15 o 
   0  10  -5       51.93       57.71      3.72 o 
   1  10  -5       27.04       31.53      2.73 o 
   2  10  -5      335.48      363.86      8.31 o 
   3  10  -5      113.83      113.74      4.41 o 
   4  10  -5      234.80      240.87      6.56 o 
   5  10  -5      228.05      243.07      6.62 o 
   6  10  -5      157.58      156.58      7.49 o 
   7  10  -5      131.11      133.27      6.96 o 
   8  10  -5      136.65      147.39      7.43 o 
   9  10  -5       34.67       33.73      4.17 o 
  -4  11  -5       66.49       78.89      6.89 o 
  -3  11  -5       70.50       74.72      5.90 o 
  -2  11  -5        5.31        8.00      2.47 o 
  -1  11  -5       27.01       28.61      4.11 o 
   0  11  -5        9.16       10.95      1.72 o 
   1  11  -5       15.30       14.98      2.66 o 
   2  11  -5       27.57       32.51      2.92 o 
   3  11  -5       21.71       23.02      2.45 o 
   4  11  -5       93.27       92.77      4.11 o 
   5  11  -5       38.37       35.52      4.05 o 
   0  12  -5       85.07       74.15      6.60 o 
   1  12  -5       67.79       72.04      6.50 o 
   2  12  -5      116.15      107.08      6.81 o 
   3  12  -5      176.55      186.64      8.90 o 
 -13   0  -4      146.50      151.60      8.19 o 
 -12   0  -4      120.43      128.04      5.12 o 
 -11   0  -4       67.90       64.09      3.99 o 
 -10   0  -4      158.40      159.65      5.21 o 
  -9   0  -4       89.92       84.77      3.60 o 
  -8   0  -4      166.12      177.81      5.00 o 
  -7   0  -4      311.38      306.48      7.52 o 
  -6   0  -4      236.63      213.91      4.97 o 
  -5   0  -4      482.31      506.79     10.62 o 
  -4   0  -4     1567.18     1626.94     15.17 o 
  -3   0  -4      478.48      518.35      5.79 o 
  -2   0  -4      636.01      603.79      6.78 o 
  -1   0  -4      420.92      392.16      4.43 o 
   0   0  -4     1595.22     1723.42     13.15 o 
   2   0  -4      904.79     1001.01     11.46 o 
   3   0  -4     2437.49     2615.63     27.59 o 
   4   0  -4      511.88      412.78      5.95 o 
   5   0  -4     1204.82     1255.58     20.87 o 
   6   0  -4      141.31      113.74      4.13 o 
   7   0  -4     1990.09     1969.46     32.21 o 
   8   0  -4      519.68      537.79     12.17 o 
   9   0  -4      758.69      728.97     15.70 o 
  10   0  -4      309.72      305.82      9.38 o 
  11   0  -4      252.16      239.49      8.53 o 
  12   0  -4      483.21      456.38     13.16 o 
  13   0  -4      249.12      257.24      9.84 o 
  14   0  -4       75.21       63.70      5.67 o 
 -13   1  -4      193.53      200.60      6.67 o 
 -12   1  -4       95.05      103.67      3.28 o 
 -11   1  -4       30.64       31.91      2.04 o 
 -10   1  -4      151.42      155.00      3.80 o 
  -9   1  -4       76.51       77.31      3.37 o 
  -8   1  -4      293.10      284.75      4.61 o 
  -7   1  -4      414.81      385.45      5.27 o 
  -6   1  -4      198.91      190.53      2.73 o 
  -5   1  -4      914.37      836.62      7.14 o 
  -4   1  -4     1146.71     1146.31      7.94 o 
  -3   1  -4      703.51      720.01      5.30 o 
  -2   1  -4      120.07      126.25      1.52 o 
  -1   1  -4      302.13      278.15      2.28 o 
   0   1  -4     1970.81     2158.11     11.45 o 
   2   1  -4     1504.67     1511.83     12.02 o 
   3   1  -4     1162.05     1225.70     11.29 o 
   4   1  -4     1210.49     1375.14     12.76 o 
   5   1  -4      282.15      258.48      3.65 o 
   6   1  -4      360.82      381.06      6.80 o 
   7   1  -4      140.06      138.03      3.53 o 
   8   1  -4      470.73      446.68      7.62 o 
   9   1  -4      650.80      633.54     19.98 o 
  10   1  -4       57.13       59.40      2.73 o 
  11   1  -4      178.81      163.16      6.36 o 
  12   1  -4      522.08      497.98      9.79 o 
  13   1  -4       76.08       82.19      5.74 o 
  14   1  -4       19.40       19.82      2.29 o 
 -13   2  -4      134.68      135.58      7.61 o 
 -12   2  -4       62.48       65.09      3.45 o 
 -11   2  -4       91.41       91.85      2.95 o 
 -10   2  -4       77.65       81.43      2.63 o 
  -9   2  -4      145.81      137.48      3.26 o 
  -8   2  -4       13.28       13.18      1.40 o 
  -7   2  -4      147.64      137.82      2.92 o 
  -6   2  -4      459.35      448.35      4.81 o 
  -5   2  -4        3.08        1.59      0.44 o 
  -4   2  -4     1150.37     1165.52      9.17 o 
  -3   2  -4       68.62       63.02      1.30 o 
  -2   2  -4      969.52      994.66      7.66 o 
  -1   2  -4      651.58      614.97      5.01 o 
   0   2  -4      801.69      870.78      7.51 o 
   1   2  -4     1660.12     1585.36     12.09 o 
   2   2  -4       69.48       84.97      1.21 o 
   3   2  -4      751.29      771.44      7.66 o 
   4   2  -4      174.89      174.85      2.72 o 
   5   2  -4      784.40      823.52     14.32 o 
   6   2  -4      812.03      848.08     10.10 o 
   7   2  -4      667.39      657.90      7.65 o 
   8   2  -4      257.74      257.16      5.39 o 
   9   2  -4      189.34      180.41      4.66 o 
  10   2  -4       17.98       19.18      1.92 o 
  11   2  -4       62.75       65.47      3.07 o 
  12   2  -4      145.45      145.33      4.85 o 
  13   2  -4       82.81       90.53      3.97 o 
  14   2  -4       24.33       25.03      3.20 o 
 -12   3  -4       18.18       17.83      2.27 o 
 -11   3  -4       81.33       80.93      2.79 o 
 -10   3  -4       40.63       39.40      2.15 o 
  -9   3  -4        8.86        8.83      1.09 o 
  -8   3  -4       17.54       16.75      1.32 o 
  -7   3  -4       12.91       12.79      0.96 o 
  -6   3  -4       76.74       68.89      1.70 o 
  -5   3  -4       94.56       98.33      1.94 o 
  -4   3  -4      249.11      242.66      3.05 o 
  -3   3  -4      106.36      111.84      1.84 o 
  -2   3  -4     1694.02     1781.95     16.24 o 
  -1   3  -4      209.21      200.82      3.70 o 
   0   3  -4      162.07      159.47      2.66 o 
   1   3  -4      515.28      576.86      5.47 o 
   2   3  -4      276.66      277.08      2.73 o 
   3   3  -4      543.10      580.61      6.19 o 
   4   3  -4      723.20      728.67     11.35 o 
   5   3  -4      171.09      163.29      2.82 o 
   6   3  -4      206.84      214.04      3.50 o 
   7   3  -4      564.38      552.68      6.80 o 
   8   3  -4       25.41       26.85      1.52 o 
   9   3  -4       86.70       78.44      3.67 o 
  10   3  -4        7.68        7.39      1.29 o 
  11   3  -4       13.78       13.37      1.78 o 
  12   3  -4       39.17       41.24      2.97 o 
  13   3  -4       67.18       69.09      3.44 o 
  14   3  -4       24.54       23.98      2.47 o 
 -11   4  -4       24.88       28.51      2.34 o 
 -10   4  -4       79.67       74.22      2.58 o 
  -9   4  -4      126.61      122.06      3.11 o 
  -8   4  -4      163.17      152.61      2.89 o 
  -7   4  -4       95.05       93.55      2.44 o 
  -6   4  -4       60.06       59.88      1.64 o 
  -5   4  -4      382.00      362.86      4.79 o 
  -4   4  -4      116.18      115.09      2.26 o 
  -3   4  -4      283.87      301.37      3.78 o 
  -2   4  -4      705.26      757.94     11.31 o 
  -1   4  -4      339.87      369.92      4.36 o 
   0   4  -4      304.90      309.69      3.77 o 
   1   4  -4     2326.52     2468.47     19.19 o 
   2   4  -4     2196.04     2246.00     19.28 o 
   3   4  -4      224.62      215.85      2.38 o 
   4   4  -4     1959.59     2094.75     18.97 o 
   5   4  -4      283.01      283.39      4.11 o 
   6   4  -4      336.35      330.82      4.73 o 
   7   4  -4      437.20      459.56      6.09 o 
   8   4  -4      455.14      446.56      6.16 o 
   9   4  -4      175.62      188.59      4.91 o 
  10   4  -4      471.58      478.69      8.97 o 
  11   4  -4      149.44      143.78      4.78 o 
  12   4  -4       50.47       49.16      3.32 o 
  13   4  -4       37.28       35.14      2.90 o 
  14   4  -4       13.12       16.04      1.89 o 
 -11   5  -4      122.06      113.00      6.88 o 
 -10   5  -4      161.94      161.95      5.76 o 
  -9   5  -4       88.70       90.28      4.11 o 
  -8   5  -4      291.98      299.88      6.50 o 
  -7   5  -4      169.79      163.52      3.98 o 
  -6   5  -4       63.54       61.93      2.37 o 
  -5   5  -4      520.15      512.15      7.32 o 
  -4   5  -4      353.02      331.41      6.73 o 
  -3   5  -4        1.58        2.22      0.67 o 
  -2   5  -4      439.90      420.25      6.18 o 
  -1   5  -4      523.41      506.83      9.23 o 
   0   5  -4      115.67      120.26      2.28 o 
   1   5  -4      152.26      173.85      2.70 o 
   2   5  -4       54.74       50.25      0.99 o 
   3   5  -4       33.85       35.01      1.06 o 
   4   5  -4       87.14       67.48      1.74 o 
   5   5  -4      536.35      569.83      9.16 o 
   6   5  -4      344.37      358.01      5.13 o 
   7   5  -4        7.43        6.99      0.86 o 
   8   5  -4      278.08      286.25      6.05 o 
   9   5  -4      282.96      276.74      6.24 o 
  10   5  -4      126.37      131.93      4.33 o 
  11   5  -4      169.08      170.46      5.21 o 
  12   5  -4      232.97      226.89     21.98 o 
  13   5  -4       15.35       13.78      1.84 o 
  14   5  -4      137.33      144.00      7.18 o 
 -10   6  -4      420.13      416.56     10.38 o 
  -9   6  -4      103.42      103.06      4.55 o 
  -8   6  -4      138.85      137.30      4.36 o 
  -7   6  -4      244.69      229.97      5.02 o 
  -6   6  -4      146.06      155.13      3.93 o 
  -5   6  -4      456.77      466.27      7.17 o 
  -4   6  -4      468.68      429.96      9.67 o 
  -3   6  -4       17.57       17.41      1.42 o 
  -2   6  -4     1486.52     1455.24     13.74 o 
  -1   6  -4      614.17      573.10      6.44 o 
   0   6  -4      100.36       86.85      2.03 o 
   1   6  -4      549.68      552.68      6.04 o 
   2   6  -4      494.41      497.69      6.21 o 
   3   6  -4       53.86       56.94      2.44 o 
   4   6  -4      336.68      341.24      6.49 o 
   5   6  -4      408.03      380.88      5.31 o 
   6   6  -4      674.91      674.01      8.13 o 
   7   6  -4      133.61      137.90      3.74 o 
   8   6  -4       88.16       85.94      3.15 o 
   9   6  -4      256.01      256.69     11.21 o 
  10   6  -4      334.26      334.39      8.74 o 
  11   6  -4      109.18      104.89      4.06 o 
  12   6  -4      183.21      188.76     11.02 o 
  13   6  -4      100.98       98.30      4.13 o 
 -10   7  -4      183.96      184.01      8.90 o 
  -9   7  -4       41.97       45.33      2.82 o 
  -8   7  -4       95.06       94.84      3.41 o 
  -7   7  -4       53.09       53.82      2.87 o 
  -6   7  -4       92.50       88.21      3.09 o 
  -5   7  -4      349.35      327.49      6.06 o 
  -4   7  -4      374.14      362.54      9.09 o 
  -3   7  -4        1.10        2.30      0.97 o 
  -2   7  -4     1090.74     1039.96     10.42 o 
  -1   7  -4      259.92      259.53      4.06 o 
   0   7  -4       47.07       43.12      1.64 o 
   1   7  -4      836.65      785.35     14.38 o 
   2   7  -4      655.10      631.09     10.15 o 
   3   7  -4      269.04      264.22     13.98 o 
   4   7  -4      478.04      462.94      8.24 o 
   5   7  -4      175.02      172.17      4.62 o 
   6   7  -4      349.76      364.42      7.19 o 
   7   7  -4      233.90      253.12      8.79 o 
   8   7  -4       11.41       12.31      2.34 o 
   9   7  -4      441.85      440.83     12.88 o 
  10   7  -4      233.87      242.61      9.40 o 
  11   7  -4       59.98       68.26      4.95 o 
  12   7  -4      288.83      292.68     11.00 o 
  -9   8  -4       23.52       24.87      5.83 o 
  -8   8  -4      117.01      109.62      5.47 o 
  -7   8  -4       57.99       51.23      2.93 o 
  -6   8  -4       31.98       31.07      2.27 o 
  -5   8  -4      316.25      305.48      6.00 o 
  -4   8  -4      363.42      346.83      6.28 o 
  -3   8  -4       52.58       50.64      2.46 o 
  -2   8  -4      123.02      122.24      3.34 o 
  -1   8  -4      269.19      262.10      4.27 o 
   0   8  -4       95.12       97.78      2.44 o 
   1   8  -4      144.07      130.37      5.85 o 
   2   8  -4       20.39       20.57      1.96 o 
   3   8  -4       33.17       32.34      2.39 o 
   4   8  -4      126.18      126.05      6.63 o 
   5   8  -4      224.54      229.19      5.65 o 
   6   8  -4       70.05       73.27      4.56 o 
   7   8  -4       57.46       57.86      4.19 o 
   8   8  -4      262.60      259.63      9.47 o 
   9   8  -4      170.91      176.96      7.82 o 
  10   8  -4      115.78      108.56      6.22 o 
  11   8  -4       87.11       92.75      5.85 o 
  12   8  -4      138.24      141.70      7.38 o 
  -9   9  -4       88.24       95.86      6.20 o 
  -8   9  -4       45.00       40.20      3.32 o 
  -7   9  -4       32.22       35.62      2.57 o 
  -6   9  -4       92.99       98.55      3.55 o 
  -5   9  -4       27.76       24.83      2.07 o 
  -4   9  -4      163.37      159.70      5.61 o 
  -3   9  -4       64.25       67.48      2.72 o 
  -2   9  -4      146.11      143.17      3.79 o 
  -1   9  -4       36.21       33.57      2.07 o 
   0   9  -4       38.75       34.38      2.64 o 
   1   9  -4       98.19      101.05      4.46 o 
   2   9  -4      123.00      130.77      7.17 o 
   3   9  -4       68.19       72.42      3.23 o 
   4   9  -4       42.81       54.41      2.83 o 
   5   9  -4       33.60       30.19      2.48 o 
   6   9  -4        0.58       -0.75      0.88 o 
   7   9  -4       56.87       61.44      4.41 o 
   8   9  -4       25.70       28.25      3.61 o 
   9   9  -4       62.51       65.01      5.64 o 
  10   9  -4       42.38       44.48      4.56 o 
  11   9  -4       14.30       13.13      2.46 o 
  -7  10  -4      120.53      120.70      6.83 o 
  -6  10  -4       32.86       38.74      2.72 o 
  -5  10  -4       18.53       18.86      1.88 o 
  -4  10  -4       20.48       16.24      1.71 o 
  -3  10  -4       23.85       24.02      2.01 o 
  -2  10  -4       16.80       15.68      2.07 o 
  -1  10  -4      168.45      172.16      5.50 o 
   0  10  -4      112.25      108.69      4.24 o 
   1  10  -4       41.25       47.19      3.87 o 
   2  10  -4        1.16       -0.06      1.41 o 
   3  10  -4       39.00       34.08      6.81 o 
   4  10  -4       87.30       89.90      3.77 o 
   5  10  -4      203.29      218.78      8.63 o 
   6  10  -4        9.10        4.15      1.62 o 
   7  10  -4       45.83       53.75      4.93 o 
   8  10  -4       36.34       40.42      4.36 o 
  -6  11  -4        3.08        3.73      1.50 o 
  -5  11  -4        3.53        2.40      2.75 o 
  -4  11  -4       52.51       56.70      4.02 o 
  -3  11  -4       27.39       24.45      2.74 o 
  -2  11  -4       33.25       33.55      4.44 o 
  -1  11  -4       77.53       86.54      6.02 o 
   0  11  -4       26.82       34.41      5.04 o 
   1  11  -4      209.07      210.79      6.24 o 
   2  11  -4        2.51        4.70      1.94 o 
   3  11  -4       24.13       24.72      3.75 o 
  -1  12  -4       60.17       48.69      5.32 o 
   0  12  -4       37.72       33.87      4.35 o 
   1  12  -4      176.57      173.48      8.57 o 
   2  12  -4       22.70       21.58      3.40 o 
   3  12  -4       78.75       82.96      5.92 o 
 -13   1  -3      111.37      117.74      4.94 o 
 -12   1  -3       28.44       28.46      1.97 o 
 -11   1  -3       66.48       68.31      2.68 o 
 -10   1  -3       79.30       75.76      2.46 o 
  -9   1  -3      177.19      174.80      3.58 o 
  -8   1  -3      133.38      133.61      2.94 o 
  -7   1  -3      121.09      117.81      2.59 o 
  -6   1  -3      646.46      673.79      6.12 o 
  -5   1  -3      564.50      578.36      5.27 o 
  -4   1  -3      247.60      252.14      2.49 o 
  -3   1  -3     2029.67     2169.57     13.51 o 
  -2   1  -3      392.83      417.02      3.22 o 
  -1   1  -3      153.68      149.63      1.38 o 
   1   1  -3      427.58      420.19      3.27 o 
   2   1  -3      407.45      399.88      4.18 o 
   3   1  -3     3544.06     3679.09     37.95 o 
   4   1  -3       80.60       82.80      2.42 o 
   5   1  -3      203.43      204.58      3.06 o 
   6   1  -3      753.15      774.53     10.28 o 
   7   1  -3      158.61      163.05      4.04 o 
   8   1  -3      125.72      118.94      3.47 o 
   9   1  -3       67.53       67.44      2.77 o 
  10   1  -3      152.95      149.19      4.45 o 
  11   1  -3       28.66       27.76      2.33 o 
  12   1  -3        6.81        5.86      1.28 o 
  13   1  -3      180.49      177.88      5.68 o 
  14   1  -3       14.65       15.81      2.10 o 
 -13   2  -3       94.74       96.92      6.44 o 
 -12   2  -3        9.06       10.40      1.29 o 
 -11   2  -3      376.81      376.99      6.28 o 
 -10   2  -3       66.96       62.06      2.32 o 
  -9   2  -3       60.61       62.79      2.46 o 
  -8   2  -3      443.60      446.99      7.07 o 
  -7   2  -3      155.63      156.96      2.59 o 
  -6   2  -3       89.72       80.29      1.72 o 
  -5   2  -3      811.28      786.44      6.77 o 
  -4   2  -3        3.66        4.95      0.50 o 
  -3   2  -3      483.53      505.36      4.98 o 
  -2   2  -3      938.02      938.73      7.11 o 
  -1   2  -3      193.80      196.20      2.51 o 
   0   2  -3     1256.55     1256.48      9.99 o 
   1   2  -3      218.56      251.82      2.67 o 
   2   2  -3       91.64       89.28      1.50 o 
   3   2  -3     1105.53     1107.26     10.26 o 
   4   2  -3      216.42      231.24      3.17 o 
   5   2  -3      259.92      267.77      3.69 o 
   6   2  -3      603.21      613.26      6.90 o 
   7   2  -3       29.43       30.23      1.37 o 
   8   2  -3      367.39      364.52      9.14 o 
   9   2  -3      299.85      311.40      6.45 o 
  10   2  -3       50.21       48.68      2.98 o 
  11   2  -3      303.83      303.47      7.02 o 
  12   2  -3       15.96       18.62      2.08 o 
  13   2  -3       18.65       20.81      2.32 o 
  14   2  -3      256.24      263.34      7.39 o 
 -12   3  -3       28.31       27.65      2.83 o 
 -11   3  -3      401.90      412.00      6.46 o 
 -10   3  -3      333.37      322.22      5.34 o 
  -9   3  -3       16.51       19.77      1.92 o 
  -8   3  -3      325.43      311.01      4.12 o 
  -7   3  -3      894.85      867.86      7.90 o 
  -6   3  -3      315.77      296.95      4.07 o 
  -5   3  -3      509.42      485.53      4.87 o 
  -4   3  -3      316.92      320.41      3.88 o 
  -3   3  -3      797.31      785.77      6.47 o 
  -2   3  -3      288.19      258.56      3.22 o 
  -1   3  -3      416.39      512.66      5.07 o 
   0   3  -3     2137.16     2350.96     17.97 o 
   1   3  -3     1333.71     1463.58     11.59 o 
   2   3  -3      859.97      871.56      7.02 o 
   3   3  -3     2622.55     2912.60     30.99 o 
   4   3  -3      889.62      942.15      9.30 o 
   5   3  -3      892.84      918.77      7.73 o 
   6   3  -3     1318.32     1388.77     13.42 o 
   7   3  -3      314.65      317.91      4.57 o 
   8   3  -3      502.81      489.22      6.32 o 
   9   3  -3      684.65      677.15     10.71 o 
  10   3  -3      358.40      364.82     10.23 o 
  11   3  -3      259.57      259.85      8.15 o 
  12   3  -3       56.87       61.12      4.30 o 
  13   3  -3       64.85       62.31      3.55 o 
  14   3  -3      296.76      326.74     12.00 o 
 -12   4  -3       48.03       56.64      5.68 o 
 -11   4  -3      425.52      415.46      7.65 o 
 -10   4  -3       71.87       64.48      3.18 o 
  -9   4  -3      392.89      381.37      5.69 o 
  -8   4  -3      351.32      337.06      4.44 o 
  -7   4  -3      315.79      303.07      4.42 o 
  -6   4  -3      317.51      304.32      4.24 o 
  -5   4  -3     1128.74     1128.78      9.30 o 
  -4   4  -3      392.74      397.57      4.67 o 
  -3   4  -3     1143.55     1135.51      9.91 o 
  -2   4  -3     1007.51     1036.44     13.46 o 
  -1   4  -3      279.25      295.21      3.63 o 
   0   4  -3     1241.20     1282.06     10.75 o 
   1   4  -3     1740.10     1847.87     12.78 o 
   2   4  -3     1745.85     1819.81     17.79 o 
   3   4  -3      789.90      816.79      6.92 o 
   4   4  -3      393.06      393.91      3.88 o 
   5   4  -3     1426.85     1465.77     11.75 o 
   6   4  -3      663.46      670.69      7.64 o 
   7   4  -3      351.52      367.25      5.16 o 
   8   4  -3      541.61      533.47      8.84 o 
   9   4  -3      423.20      423.22      7.97 o 
  10   4  -3       71.53       68.90      3.07 o 
  11   4  -3       66.47       64.19      3.12 o 
  12   4  -3       32.80       27.26      2.46 o 
  13   4  -3      148.22      147.03      5.19 o 
  14   4  -3      117.62      122.67      4.84 o 
 -12   5  -3      143.96      139.45      7.88 o 
 -11   5  -3      149.77      148.70      5.63 o 
 -10   5  -3       30.16       28.16      2.15 o 
  -9   5  -3      145.85      137.74      3.80 o 
  -8   5  -3       82.00       78.17      2.80 o 
  -7   5  -3      180.22      184.15      4.16 o 
  -6   5  -3      701.23      682.32      7.54 o 
  -5   5  -3      127.38      109.62      2.39 o 
  -4   5  -3       55.54       55.11      1.59 o 
  -3   5  -3      113.59       98.17      2.54 o 
  -2   5  -3      703.71      741.89      7.43 o 
  -1   5  -3      738.89      821.83      7.88 o 
   0   5  -3      203.57      173.28      2.69 o 
   1   5  -3      894.74      975.74      7.54 o 
   2   5  -3      467.69      494.34      5.44 o 
   3   5  -3      166.26      156.34      2.17 o 
   4   5  -3      816.61      890.03      8.10 o 
   5   5  -3       84.06      103.12      2.33 o 
   6   5  -3      189.51      170.38      3.78 o 
   7   5  -3       75.16       82.20      2.23 o 
   8   5  -3      207.76      211.86      5.11 o 
   9   5  -3      107.91      105.19      3.66 o 
  10   5  -3       96.73       90.33      4.44 o 
  11   5  -3      148.59      160.64      5.07 o 
  12   5  -3        6.08        6.58      1.32 o 
  13   5  -3       26.32       26.32      2.51 o 
  14   5  -3      149.87      163.79      7.81 o 
 -11   6  -3       92.73       88.92      6.17 o 
 -10   6  -3        0.48        1.13      1.22 o 
  -9   6  -3      108.66      107.53      6.63 o 
  -8   6  -3       39.22       37.38      3.01 o 
  -7   6  -3        4.64        5.68      1.10 o 
  -6   6  -3       80.85       76.17      3.25 o 
  -5   6  -3      270.37      258.80      4.91 o 
  -4   6  -3      156.86      153.85      3.55 o 
  -3   6  -3      382.32      358.68      5.58 o 
  -2   6  -3      470.82      463.68      5.57 o 
  -1   6  -3        3.70        2.81      0.57 o 
   0   6  -3      228.13      219.56      3.32 o 
   1   6  -3      102.01      110.10      2.80 o 
   2   6  -3       49.86       55.18      1.60 o 
   3   6  -3      103.53      106.67      2.08 o 
   4   6  -3       44.37       45.36      1.56 o 
   5   6  -3      113.82      115.63      2.61 o 
   6   6  -3      103.38      106.32      2.59 o 
   7   6  -3       29.82       31.80      2.17 o 
   8   6  -3       26.24       27.53      2.14 o 
   9   6  -3       53.80       48.63      2.71 o 
  10   6  -3        5.97        5.75      1.22 o 
  11   6  -3       35.99       36.95      2.80 o 
  12   6  -3       42.20       38.85      2.96 o 
  13   6  -3        2.51        1.91      1.16 o 
 -10   7  -3       40.22       43.03      3.56 o 
  -9   7  -3       79.57       81.04      4.41 o 
  -8   7  -3      101.94       94.37      4.44 o 
  -7   7  -3       43.84       47.46      2.67 o 
  -6   7  -3       67.20       65.69      2.62 o 
  -5   7  -3       56.91       60.78      3.49 o 
  -4   7  -3       40.57       38.78      2.23 o 
  -3   7  -3       32.81       33.78      2.12 o 
  -2   7  -3      149.17      148.10      3.40 o 
  -1   7  -3       70.23       69.96      2.88 o 
   0   7  -3      292.90      294.16      4.18 o 
   1   7  -3      163.36      164.02      3.30 o 
   2   7  -3       21.31       24.05      1.41 o 
   3   7  -3      315.55      304.12     11.11 o 
   4   7  -3        5.49        4.62      1.09 o 
   5   7  -3      116.43      112.93      3.55 o 
   6   7  -3       94.14       99.50      2.60 o 
   7   7  -3      161.65      165.16      7.00 o 
   8   7  -3       60.73       69.81      2.90 o 
   9   7  -3       20.19       20.63      2.00 o 
  10   7  -3       22.83       21.63      2.03 o 
  11   7  -3      168.37      178.59     12.84 o 
  12   7  -3       37.75       44.50      4.78 o 
  -9   8  -3       86.01       91.76      3.53 o 
  -8   8  -3      222.06      210.69      5.23 o 
  -7   8  -3       22.54       24.88      2.78 o 
  -6   8  -3      263.56      260.68      5.52 o 
  -5   8  -3      307.08      291.64      5.74 o 
  -4   8  -3       25.84       22.61      1.80 o 
  -3   8  -3      208.77      195.33      4.41 o 
  -2   8  -3      355.45      364.33      6.04 o 
  -1   8  -3      112.86      105.94      2.55 o 
   0   8  -3      679.43      667.17     11.90 o 
   1   8  -3      217.68      213.55      4.07 o 
   2   8  -3       84.20       80.96      4.47 o 
   3   8  -3      478.46      481.12      8.60 o 
   4   8  -3      113.04      113.78      3.73 o 
   5   8  -3       22.61       22.38      1.99 o 
   6   8  -3      166.43      178.04      7.08 o 
   7   8  -3       27.90       28.50      3.38 o 
   8   8  -3       12.55       16.07      2.54 o 
   9   8  -3       27.14       27.75      3.43 o 
  10   8  -3       49.16       58.15      4.35 o 
  11   8  -3      118.49      128.84      6.79 o 
  12   8  -3       36.22       34.31      3.78 o 
  -9   9  -3       51.27       51.33      5.29 o 
  -8   9  -3      185.89      200.49      6.46 o 
  -7   9  -3       58.88       62.56      3.32 o 
  -6   9  -3      206.50      201.20      7.41 o 
  -5   9  -3      192.10      194.95      6.74 o 
  -4   9  -3       19.49       21.58      2.14 o 
  -3   9  -3       65.63       60.41      3.24 o 
  -2   9  -3      359.66      343.12      8.77 o 
  -1   9  -3       72.48       72.40      2.88 o 
   0   9  -3      185.29      177.89      7.01 o 
   1   9  -3      183.15      182.28      5.11 o 
   2   9  -3      331.51      318.41      6.97 o 
   3   9  -3       86.14       92.68      3.54 o 
   4   9  -3      412.85      440.04      8.48 o 
   5   9  -3      449.77      472.49     12.79 o 
   6   9  -3      133.06      127.95      6.17 o 
   7   9  -3       46.21       43.87      4.21 o 
   8   9  -3      291.11      303.42     10.44 o 
   9   9  -3       55.71       58.47      4.32 o 
  10   9  -3        0.82        4.00      1.29 o 
  -7  10  -3      226.69      240.41      8.28 o 
  -6  10  -3       39.73       38.26      2.61 o 
  -5  10  -3      108.23      113.55      6.43 o 
  -4  10  -3      119.42      116.55      3.73 o 
  -3  10  -3       46.62       45.67      2.62 o 
  -2  10  -3       11.99       10.93      1.35 o 
  -1  10  -3       18.24       22.38      6.41 o 
   0  10  -3      220.33      218.99      6.44 o 
   1  10  -3       11.48       11.81      2.66 o 
   2  10  -3       57.73       56.24      3.12 o 
   3  10  -3      457.78      463.14      9.12 o 
   4  10  -3       56.26       61.69      3.08 o 
  -6  11  -3       61.09       71.24      5.17 o 
  -5  11  -3      344.54      364.26      8.95 o 
  -4  11  -3       36.30       35.55      3.07 o 
  -3  11  -3        9.78       10.67      2.63 o 
  -2  11  -3      132.08      146.50      7.80 o 
  -1  11  -3       28.83       25.19      3.77 o 
   0  11  -3      259.00      257.32     10.19 o 
   1  11  -3       24.12       25.48      3.65 o 
   2  11  -3      109.87      109.57      6.32 o 
   3  11  -3      205.53      220.21      8.91 o 
  -2  12  -3       22.14       20.19      3.51 o 
  -1  12  -3       18.61       13.83      2.97 o 
   0  12  -3       92.83       90.08      6.18 o 
   1  12  -3       35.72       37.20      4.51 o 
   2  12  -3        6.85        2.69      1.90 o 
 -13   0  -2       34.59       25.23      3.51 o 
 -12   0  -2      729.79      724.65     13.14 o 
 -11   0  -2       29.09       27.89      2.58 o 
 -10   0  -2        2.20        0.92      0.90 o 
  -9   0  -2      395.04      383.20      7.74 o 
  -8   0  -2     1391.56     1357.95     18.93 o 
  -7   0  -2      362.06      350.53      6.62 o 
  -6   0  -2      974.79      983.71      9.97 o 
  -5   0  -2      560.95      598.59      6.48 o 
  -4   0  -2     1801.27     1991.26     17.68 o 
  -3   0  -2     2470.27     2498.90     26.84 o 
  -2   0  -2      763.31      784.57      8.66 o 
  -1   0  -2     1905.21     2059.68     30.62 o 
   0   0  -2     1969.43     2117.88     30.60 o 
   1   0  -2     1585.90     1609.48     23.71 o 
   3   0  -2     2666.14     2682.40     39.30 o 
   4   0  -2      852.62      826.90     14.05 o 
   5   0  -2     2709.55     2810.24     42.44 o 
   6   0  -2     1422.27     1539.95     25.41 o 
   7   0  -2      278.49      247.44      6.98 o 
   8   0  -2     1705.30     1780.09     30.28 o 
   9   0  -2      421.06      393.18     10.46 o 
  10   0  -2      906.50      896.87     19.03 o 
  11   0  -2      189.31      180.29      7.38 o 
  12   0  -2      303.32      312.23     10.58 o 
  13   0  -2      618.33      624.86     16.75 o 
  14   0  -2      484.77      464.67     14.51 o 
 -14   1  -2      248.86      263.47     10.87 o 
 -13   1  -2       21.00       22.41      1.85 o 
 -12   1  -2      250.32      244.68      4.89 o 
 -11   1  -2       99.26      102.29      3.14 o 
 -10   1  -2      214.64      215.08      4.12 o 
  -9   1  -2      182.14      169.07      3.47 o 
  -8   1  -2      920.05      872.82      9.08 o 
  -7   1  -2     2238.67     2322.33     19.16 o 
  -6   1  -2     1050.75     1039.09      8.40 o 
  -5   1  -2      714.40      774.84      7.16 o 
  -4   1  -2     1313.85     1391.91     10.16 o 
  -3   1  -2     2788.00     2725.31     20.31 o 
  -2   1  -2      314.57      283.32      2.86 o 
   0   1  -2     1793.85     1809.53     22.82 o 
   1   1  -2      672.13      688.39      5.28 o 
   3   1  -2      978.07      890.43     16.03 o 
   4   1  -2      310.64      351.68      4.07 o 
   5   1  -2      227.20      276.84      5.24 o 
   6   1  -2       47.94       60.63      2.10 o 
   7   1  -2       92.90       83.91      2.70 o 
   8   1  -2      603.81      583.65      9.14 o 
   9   1  -2     1092.21     1068.41     14.76 o 
  10   1  -2      524.85      507.17     17.21 o 
  11   1  -2       48.83       41.07      4.25 o 
  12   1  -2       53.63       56.50      4.99 o 
  13   1  -2      382.92      387.01      8.90 o 
  14   1  -2       61.97       68.27      3.90 o 
 -13   2  -2       54.57       60.78      4.11 o 
 -12   2  -2      243.12      237.11      6.68 o 
 -11   2  -2       58.72       64.10      2.44 o 
 -10   2  -2       36.31       33.91      1.88 o 
  -9   2  -2      128.53      127.98      2.97 o 
  -8   2  -2      504.96      485.73      5.25 o 
  -7   2  -2      367.83      374.31      7.28 o 
  -6   2  -2      212.34      195.74      2.70 o 
  -5   2  -2      223.81      246.35      4.12 o 
  -4   2  -2     1998.55     2114.82     27.44 o 
  -3   2  -2      441.15      496.30      4.31 o 
  -2   2  -2      711.30      816.23      8.30 o 
  -1   2  -2     3176.39     3095.28     26.25 o 
   0   2  -2      174.64      187.47      2.24 o 
   1   2  -2        7.61        7.73      0.67 o 
   2   2  -2     4343.44     4562.85     65.77 o 
   3   2  -2      341.64      323.62      3.71 o 
   4   2  -2      122.03      124.96      2.08 o 
   5   2  -2     2402.87     2556.16     22.35 o 
   6   2  -2      411.24      440.93      5.31 o 
   7   2  -2      145.65      138.27      3.56 o 
   8   2  -2     1486.58     1531.46     19.04 o 
   9   2  -2      278.16      264.90      5.88 o 
  10   2  -2      293.66      285.15      6.48 o 
  11   2  -2      236.28      233.72      6.37 o 
  12   2  -2       29.69       33.16      2.77 o 
  13   2  -2       97.14       93.61      4.11 o 
  14   2  -2      389.40      399.15      9.45 o 
 -13   3  -2       36.79       35.97      4.63 o 
 -12   3  -2        9.51       11.75      1.95 o 
 -11   3  -2        5.11        4.20      0.97 o 
 -10   3  -2       32.35       31.87      2.10 o 
  -9   3  -2       15.84       13.53      1.20 o 
  -8   3  -2      524.15      515.95      5.59 o 
  -7   3  -2      230.93      212.63      3.08 o 
  -6   3  -2       42.12       37.98      1.21 o 
  -5   3  -2       11.93       14.02      0.82 o 
  -4   3  -2      375.43      379.98      3.83 o 
  -3   3  -2      452.31      444.74      4.11 o 
  -2   3  -2      294.02      302.39      4.87 o 
  -1   3  -2     1221.40     1248.99     10.18 o 
   0   3  -2      382.61      334.53      5.25 o 
   1   3  -2      161.92      164.30      1.72 o 
   2   3  -2      429.70      420.21      3.81 o 
   3   3  -2      100.15      111.83      1.63 o 
   4   3  -2      392.31      411.91      6.29 o 
   5   3  -2     1222.58     1262.96     12.04 o 
   6   3  -2      306.70      329.36      4.42 o 
   7   3  -2       46.28       54.51      1.64 o 
   8   3  -2       50.06       53.74      2.39 o 
   9   3  -2      218.46      206.30      5.14 o 
  10   3  -2       22.68       23.27      2.13 o 
  11   3  -2       89.75       87.33      3.64 o 
  12   3  -2       78.22       83.74      3.76 o 
  13   3  -2       12.37       12.69      2.87 o 
  14   3  -2       79.78       78.56      3.87 o 
 -13   4  -2       38.60       37.26      4.76 o 
 -12   4  -2       49.87       51.06      6.04 o 
 -11   4  -2      225.84      220.24      6.46 o 
 -10   4  -2      122.27      117.67      3.06 o 
  -9   4  -2       59.89       61.03      2.29 o 
  -8   4  -2      110.39      107.09      2.30 o 
  -7   4  -2      156.74      148.45      2.65 o 
  -6   4  -2        5.77        4.13      0.58 o 
  -5   4  -2      551.25      555.30      5.37 o 
  -4   4  -2      825.71      826.50      9.25 o 
  -3   4  -2      253.83      255.19      3.98 o 
  -2   4  -2      277.67      286.97      3.57 o 
  -1   4  -2        2.34        2.83      0.43 o 
   0   4  -2      676.22      749.57      6.78 o 
   1   4  -2      385.61      421.52      4.42 o 
   2   4  -2      131.71      165.26      2.28 o 
   3   4  -2      570.73      602.28      5.85 o 
   4   4  -2       89.42       98.03      1.61 o 
   5   4  -2      148.96      154.74      2.20 o 
   6   4  -2      102.17       92.90      1.73 o 
   7   4  -2      157.17      170.13      4.20 o 
   8   4  -2      377.22      370.02     12.43 o 
   9   4  -2       81.87       78.02      3.11 o 
  10   4  -2        3.79        4.16      1.04 o 
  11   4  -2      343.00      336.95      7.65 o 
  12   4  -2       97.77       99.80      4.12 o 
  13   4  -2       53.83       54.43      3.70 o 
  14   4  -2       53.80       53.39      9.40 o 
 -11   5  -2      140.40      134.25      4.14 o 
 -10   5  -2       21.18       23.12      1.94 o 
  -9   5  -2      296.01      297.39      4.90 o 
  -8   5  -2       19.31       18.50      1.35 o 
  -7   5  -2       22.49       27.76      1.55 o 
  -6   5  -2      315.31      304.86      4.38 o 
  -5   5  -2       52.70       57.85      2.07 o 
  -4   5  -2      450.87      428.22      6.06 o 
  -3   5  -2      533.03      507.26      6.58 o 
  -2   5  -2       18.64       17.92      1.08 o 
  -1   5  -2      418.04      422.99      5.84 o 
   0   5  -2      372.26      386.67      4.36 o 
   1   5  -2       12.70       13.28      0.92 o 
   2   5  -2      304.66      322.10      4.57 o 
   3   5  -2      334.55      354.08      5.56 o 
   4   5  -2      492.09      523.03      5.18 o 
   5   5  -2      408.24      436.18      4.61 o 
   6   5  -2       42.05       48.42      2.21 o 
   7   5  -2      505.58      526.61      8.64 o 
   8   5  -2      291.64      306.57     11.07 o 
   9   5  -2      259.72      263.48      7.25 o 
  10   5  -2      317.31      320.55      8.74 o 
  11   5  -2      183.01      174.42      5.30 o 
  12   5  -2       27.12       30.31      2.62 o 
  13   5  -2      206.12      217.74      6.51 o 
 -11   6  -2      127.16      121.36      5.13 o 
 -10   6  -2      198.88      186.64      6.05 o 
  -9   6  -2      231.95      222.23      7.99 o 
  -8   6  -2       46.15       44.28      2.10 o 
  -7   6  -2      172.41      172.45      4.11 o 
  -6   6  -2      541.09      535.40      7.80 o 
  -5   6  -2      360.03      350.41      5.77 o 
  -4   6  -2     1764.46     1694.52     17.27 o 
  -3   6  -2     1153.63     1159.33     13.40 o 
  -2   6  -2      610.74      618.16      6.64 o 
  -1   6  -2     2246.79     2247.99     18.23 o 
   0   6  -2     1273.94     1270.84     12.92 o 
   1   6  -2      207.36      208.55      3.52 o 
   2   6  -2     2335.30     2367.48     18.47 o 
   3   6  -2      391.19      379.10      5.24 o 
   4   6  -2      452.31      478.23      5.09 o 
   5   6  -2     1822.66     1887.61     17.92 o 
   6   6  -2       53.58       54.38      4.17 o 
   7   6  -2      257.59      260.83      5.68 o 
   8   6  -2      690.11      701.13     11.12 o 
   9   6  -2       55.87       54.41      2.68 o 
  10   6  -2      424.99      430.55     10.19 o 
  11   6  -2      241.36      239.39      6.43 o 
  12   6  -2       81.92       87.93     11.38 o 
  13   6  -2      226.42      231.68      6.94 o 
 -11   7  -2       69.54       64.30      5.99 o 
 -10   7  -2      316.47      315.67      6.61 o 
  -9   7  -2      132.22      139.73      4.16 o 
  -8   7  -2       29.35       29.41      2.16 o 
  -7   7  -2      541.73      521.06      8.14 o 
  -6   7  -2      365.28      347.15      6.18 o 
  -5   7  -2      151.51      142.26      8.95 o 
  -4   7  -2      973.54      916.16     11.05 o 
  -3   7  -2      659.88      627.15      8.29 o 
  -2   7  -2      219.58      203.45      5.26 o 
  -1   7  -2      524.33      526.10      7.46 o 
   0   7  -2      708.48      707.48      8.89 o 
   1   7  -2       67.99       64.61      1.74 o 
   2   7  -2      136.35      132.68      3.10 o 
   3   7  -2      219.41      212.23      3.58 o 
   4   7  -2      347.80      365.72      5.29 o 
   5   7  -2        1.29        1.42      0.80 o 
   6   7  -2      116.45      107.33      3.39 o 
   7   7  -2      261.90      262.49      6.04 o 
   8   7  -2      227.48      234.92      5.73 o 
   9   7  -2       60.55       65.94      4.56 o 
  10   7  -2      335.23      341.28      7.71 o 
  11   7  -2      102.41       96.04      3.93 o 
  12   7  -2       88.02      102.29      4.17 o 
 -10   8  -2       59.62       64.24      3.51 o 
  -9   8  -2       92.75       96.97      3.58 o 
  -8   8  -2      121.98      119.93      3.87 o 
  -7   8  -2       58.37       53.84      2.91 o 
  -6   8  -2       26.14       24.13      1.97 o 
  -5   8  -2       77.97       75.23      2.79 o 
  -4   8  -2      924.50      899.20     16.54 o 
  -3   8  -2       20.81       19.46      1.59 o 
  -2   8  -2       18.04       18.74      1.50 o 
  -1   8  -2     1002.99      976.69      9.78 o 
   0   8  -2      167.54      164.62      3.55 o 
   1   8  -2       60.13       57.40      2.55 o 
   2   8  -2      977.73      974.48     10.91 o 
   3   8  -2      189.80      190.22      5.18 o 
   4   8  -2      103.89      117.00      3.67 o 
   5   8  -2      434.00      452.56     11.72 o 
   6   8  -2       11.93        7.94      1.81 o 
   7   8  -2       82.99       79.50      4.70 o 
   8   8  -2      544.25      545.69     14.16 o 
   9   8  -2       58.28       61.27      4.30 o 
  10   8  -2       80.30       88.24      5.29 o 
  11   8  -2      160.81      175.74      7.86 o 
  -9   9  -2       19.25       20.75      2.08 o 
  -8   9  -2       15.97       16.88      1.83 o 
  -7   9  -2       16.05       15.41      1.75 o 
  -6   9  -2       60.36       61.12      4.90 o 
  -5   9  -2       20.81       20.59      1.86 o 
  -4   9  -2      174.62      170.79      6.75 o 
  -3   9  -2       37.48       45.78      4.66 o 
  -2   9  -2        0.16        0.15      0.64 o 
  -1   9  -2       56.76       65.21      2.09 o 
   0   9  -2       32.61       34.46      2.00 o 
   1   9  -2       50.74       53.08      3.76 o 
   2   9  -2       44.58       50.37      2.68 o 
   3   9  -2       13.29       12.86      1.52 o 
   4   9  -2       99.15       97.04      3.52 o 
   5   9  -2       12.67       11.65      2.08 o 
   6   9  -2        6.54        8.33      1.72 o 
   7   9  -2        4.98        4.06      1.41 o 
  -8  10  -2       11.78       10.14      3.65 o 
  -7  10  -2       33.81       36.35      3.17 o 
  -6  10  -2       28.29       29.32      2.31 o 
  -5  10  -2       60.40       56.03      3.02 o 
  -4  10  -2        5.86        7.61      1.44 o 
  -3  10  -2        7.69        8.45      1.25 o 
  -2  10  -2       51.16       46.66      3.95 o 
  -1  10  -2      209.78      202.49      5.58 o 
   0  10  -2       21.76       17.79      3.02 o 
   1  10  -2       10.39        7.63      2.08 o 
   2  10  -2      180.69      196.64      7.91 o 
   3  10  -2       59.38       59.91      4.35 o 
  -6  11  -2      141.85      142.82      5.49 o 
  -5  11  -2       82.01       85.07      4.11 o 
  -4  11  -2       55.50       48.71      3.52 o 
  -3  11  -2       30.42       30.94      2.81 o 
  -2  11  -2       28.62       34.60      4.37 o 
  -1  11  -2       17.88       13.35      2.80 o 
   0  11  -2        3.03        4.50      1.89 o 
   1  11  -2       37.09       34.21      4.16 o 
   2  11  -2       24.02       25.80      3.72 o 
  -5  12  -2       75.17       88.80      5.75 o 
  -3  12  -2      260.66      276.85     11.36 o 
  -2  12  -2      115.21      113.91      7.12 o 
  -1  12  -2      375.30      408.62     13.76 o 
   0  12  -2      190.52      222.80      9.79 o 
   1  12  -2      262.20      292.36     11.06 o 
   2  12  -2      297.65      318.34     11.39 o 
 -14   1  -1        9.12       11.84      2.89 o 
 -13   1  -1       70.16       78.24      3.28 o 
 -12   1  -1       29.33       29.59      1.94 o 
 -11   1  -1      153.44      146.87      3.45 o 
 -10   1  -1      104.30      109.39      2.81 o 
  -9   1  -1      109.02      111.13      2.67 o 
  -8   1  -1      516.12      541.31      5.46 o 
  -7   1  -1       48.56       48.22      1.31 o 
  -6   1  -1       84.76       83.07      1.81 o 
  -5   1  -1     1713.10     1794.78     13.84 o 
  -4   1  -1       14.86       12.82      0.78 o 
  -3   1  -1       64.77       61.66      1.03 o 
  -2   1  -1     1675.24     1731.23     12.06 o 
  -1   1  -1      501.69      516.52      3.77 o 
   0   1  -1      825.97      838.75      7.41 o 
   1   1  -1      800.39      818.10      7.14 o 
   2   1  -1     1448.95     1443.82     19.05 o 
   3   1  -1     3271.46     3351.11     48.74 o 
   4   1  -1       20.93       24.86      1.17 o 
   5   1  -1      986.62     1040.42     12.58 o 
   6   1  -1     1355.64     1391.90     16.58 o 
   7   1  -1      146.43      140.58      3.73 o 
   8   1  -1       73.82       82.32      2.91 o 
   9   1  -1      303.14      310.57      7.58 o 
  10   1  -1       11.43       11.97      1.85 o 
  11   1  -1       26.69       24.26      2.24 o 
  12   1  -1      156.43      156.19      5.16 o 
  13   1  -1        1.85        2.62      1.03 o 
  14   1  -1       37.20       37.99      3.16 o 
 -14   2  -1        3.95        3.12      1.86 o 
 -13   2  -1      217.39      219.24      5.57 o 
 -12   2  -1      109.08      106.30      4.21 o 
 -11   2  -1      178.07      177.00      3.82 o 
 -10   2  -1      386.91      372.35      9.79 o 
  -9   2  -1       61.74       59.27      1.97 o 
  -8   2  -1      488.80      486.95      5.17 o 
  -7   2  -1     1193.99     1200.25      9.71 o 
  -6   2  -1      272.51      278.42      3.26 o 
  -5   2  -1     2083.51     2117.37     17.36 o 
  -4   2  -1     2185.06     2235.31     15.47 o 
  -3   2  -1      652.65      670.67      5.98 o 
  -1   2  -1     3110.59     3067.76     31.67 o 
   0   2  -1      913.54      901.51      7.12 o 
   2   2  -1      266.96      270.17      2.53 o 
   3   2  -1      986.88      986.56      9.22 o 
   4   2  -1     3452.85     3722.15     61.24 o 
   5   2  -1      327.29      360.57      4.30 o 
   6   2  -1      536.08      541.98      7.99 o 
   7   2  -1     2534.63     2577.47     40.98 o 
   8   2  -1       39.86       42.50      2.13 o 
   9   2  -1       40.05       39.47      3.56 o 
  10   2  -1      452.27      454.93     12.35 o 
  11   2  -1        5.50        4.25      1.28 o 
  12   2  -1       33.58       33.58      3.31 o 
  13   2  -1      108.04      122.01      4.77 o 
  14   2  -1       19.81       20.20      3.59 o 
 -13   3  -1      200.13      196.48      5.31 o 
 -12   3  -1       29.79       30.01      3.80 o 
 -11   3  -1      155.77      143.60      5.02 o 
 -10   3  -1      280.87      278.42      4.69 o 
  -9   3  -1       21.47       20.23      1.19 o 
  -8   3  -1      499.16      492.67      5.33 o 
  -7   3  -1     1156.13     1141.01      9.45 o 
  -6   3  -1      134.30      136.44      2.22 o 
  -5   3  -1      672.05      619.71      8.23 o 
  -4   3  -1     1602.86     1565.14     12.82 o 
  -3   3  -1      496.80      516.63      7.78 o 
  -2   3  -1      292.31      282.37      4.98 o 
  -1   3  -1      589.04      565.18      5.15 o 
   0   3  -1      422.67      431.02      4.07 o 
   1   3  -1     2349.39     2296.70     25.20 o 
   2   3  -1     3524.09     3905.10     56.78 o 
   3   3  -1     3245.35     3457.89     25.23 o 
   4   3  -1     1356.72     1352.96     12.47 o 
   5   3  -1      831.16      882.80      8.83 o 
   6   3  -1     1117.74     1116.73     10.96 o 
   7   3  -1     1742.32     1746.96     20.87 o 
   8   3  -1      903.57      932.30     13.08 o 
   9   3  -1      707.10      719.89     11.31 o 
  10   3  -1      234.77      234.58      5.84 o 
  11   3  -1      171.63      174.38      5.25 o 
  12   3  -1      334.47      340.64     10.23 o 
  13   3  -1       62.84       68.27      3.54 o 
  14   3  -1        9.62       13.96      1.84 o 
 -13   4  -1      175.11      177.98      8.65 o 
 -12   4  -1       17.27       13.18      1.66 o 
 -11   4  -1      569.19      555.87      8.91 o 
 -10   4  -1      160.85      164.04      4.22 o 
  -9   4  -1      150.63      151.87      3.99 o 
  -8   4  -1     1020.07     1026.42     11.46 o 
  -7   4  -1      378.18      355.16      4.40 o 
  -6   4  -1       50.88       55.87      1.67 o 
  -5   4  -1     2038.69     2074.29     19.73 o 
  -4   4  -1      426.47      408.30      6.71 o 
  -3   4  -1      102.03      113.02      2.40 o 
  -2   4  -1      634.52      640.38      7.12 o 
  -1   4  -1      475.86      482.84      4.81 o 
   0   4  -1       88.48       96.24      1.65 o 
   1   4  -1     1340.01     1314.21     12.19 o 
   2   4  -1     1143.40     1182.57      9.55 o 
   3   4  -1     1374.05     1385.51     14.27 o 
   4   4  -1      644.59      624.00      5.75 o 
   5   4  -1       22.98       21.76      0.87 o 
   6   4  -1      801.40      789.67      8.42 o 
   7   4  -1     1477.65     1470.52     18.31 o 
   8   4  -1      185.15      178.79      5.03 o 
   9   4  -1      258.75      256.37      5.97 o 
  10   4  -1      173.93      167.95      4.96 o 
  11   4  -1       26.28       26.17      2.36 o 
  12   4  -1      176.11      180.12      5.65 o 
  13   4  -1      116.89      125.94     12.21 o 
  14   4  -1       64.40       70.76      5.05 o 
 -12   5  -1       94.97       89.64      3.52 o 
 -11   5  -1      148.08      148.68      4.28 o 
 -10   5  -1       92.09       88.25      3.41 o 
  -9   5  -1       57.35       54.35      2.39 o 
  -8   5  -1      170.63      168.60      3.37 o 
  -7   5  -1      587.47      563.86      9.17 o 
  -6   5  -1      380.94      359.72      6.78 o 
  -5   5  -1     1074.70     1023.30     11.38 o 
  -4   5  -1     1159.18     1174.11     12.38 o 
  -3   5  -1      993.56     1024.36     16.19 o 
  -2   5  -1     1629.63     1692.74     20.56 o 
  -1   5  -1     2123.84     2216.61     17.50 o 
   0   5  -1      917.40     1022.39      8.92 o 
   1   5  -1     2012.97     2213.22     19.86 o 
   2   5  -1      977.71     1072.45      9.07 o 
   3   5  -1     2263.99     2397.11     18.43 o 
   4   5  -1      990.26     1081.91      9.27 o 
   5   5  -1     1359.71     1438.90     15.17 o 
   6   5  -1     1203.13     1263.16     12.73 o 
   7   5  -1     1448.94     1471.03     18.55 o 
   8   5  -1      162.88      152.44      8.66 o 
   9   5  -1       48.62       45.63      2.86 o 
  10   5  -1      287.03      285.87      7.96 o 
  11   5  -1       71.43       78.64      3.53 o 
  12   5  -1       24.06       26.35      2.52 o 
  13   5  -1       55.92       57.24      3.84 o 
 -12   6  -1       60.37       57.33      5.65 o 
 -11   6  -1      220.90      212.01      7.31 o 
 -10   6  -1       35.43       36.76      2.43 o 
  -9   6  -1      133.68      130.86      4.51 o 
  -8   6  -1      188.64      181.89      3.66 o 
  -7   6  -1      140.27      125.25      3.41 o 
  -6   6  -1      139.41      142.06      3.52 o 
  -5   6  -1      651.12      623.44      8.63 o 
  -4   6  -1      268.69      274.13      4.72 o 
  -3   6  -1       81.21       91.35      2.49 o 
  -2   6  -1       53.08       53.39      1.81 o 
  -1   6  -1      622.58      637.75      6.93 o 
   0   6  -1      387.00      406.92      4.69 o 
   1   6  -1       87.79       82.43      2.08 o 
   2   6  -1      385.73      419.21      8.26 o 
   3   6  -1       55.02       57.65      1.48 o 
   4   6  -1       64.37       65.77      2.06 o 
   5   6  -1      220.00      225.08      3.18 o 
   6   6  -1      122.44      119.38      3.53 o 
   7   6  -1       55.78       56.56      2.54 o 
   8   6  -1       26.33       25.67      2.12 o 
   9   6  -1       53.25       56.03      5.40 o 
  10   6  -1       25.60       29.69      2.81 o 
  11   6  -1        2.15        0.79      0.76 o 
  12   6  -1       26.83       29.33      7.95 o 
  13   6  -1       42.02       41.87      3.12 o 
 -11   7  -1       69.45       79.50      4.47 o 
 -10   7  -1      214.84      221.22      6.32 o 
  -9   7  -1       58.96       57.83      3.05 o 
  -8   7  -1      329.03      318.66      6.15 o 
  -7   7  -1      197.97      190.04      6.13 o 
  -6   7  -1      255.83      247.04      4.98 o 
  -5   7  -1      189.48      186.65      4.13 o 
  -4   7  -1      255.75      248.47      6.79 o 
  -3   7  -1      808.59      801.22      9.71 o 
  -2   7  -1      717.39      668.15      8.38 o 
  -1   7  -1      177.55      167.00      2.92 o 
   0   7  -1      443.33      433.71      6.32 o 
   1   7  -1      221.02      200.13      3.65 o 
   2   7  -1     1067.89     1048.54      9.52 o 
   3   7  -1      789.17      790.68      9.58 o 
   4   7  -1        4.83        5.43      0.65 o 
   5   7  -1      138.30      141.15      3.87 o 
   6   7  -1       65.28       61.77      2.60 o 
   7   7  -1      102.74       96.53      3.43 o 
   8   7  -1      329.16      345.40      7.98 o 
   9   7  -1      100.93      100.36      3.77 o 
  10   7  -1       82.31       90.83      6.85 o 
  11   7  -1      153.67      178.55     17.66 o 
  12   7  -1       26.94       25.91      2.38 o 
 -10   8  -1       97.01       95.22      5.07 o 
  -9   8  -1      160.68      165.22      4.61 o 
  -8   8  -1      229.12      219.40      5.25 o 
  -7   8  -1       21.94       22.63      2.69 o 
  -6   8  -1      157.99      160.87      4.14 o 
  -5   8  -1      463.30      436.56      7.14 o 
  -4   8  -1      308.14      300.21      5.51 o 
  -3   8  -1      186.83      173.76      3.93 o 
  -2   8  -1     1214.13     1126.37     12.71 o 
  -1   8  -1      803.52      754.03      7.98 o 
   0   8  -1      723.87      686.89     12.85 o 
   1   8  -1     1855.81     1789.47     18.62 o 
   2   8  -1     1073.57     1045.37      9.82 o 
   3   8  -1      486.91      516.67      8.24 o 
   4   8  -1     1199.53     1212.86     24.72 o 
   5   8  -1      887.39      884.67     12.69 o 
   6   8  -1      506.66      541.08      9.22 o 
   7   8  -1      582.29      589.81     10.02 o 
   8   8  -1      173.58      176.39      7.59 o 
   9   8  -1      436.53      475.73     13.16 o 
  10   8  -1      310.94      322.07     10.73 o 
  11   8  -1       68.85       69.98      4.65 o 
 -10   9  -1      225.93      232.10     10.00 o 
  -9   9  -1        0.30        1.65      0.94 o 
  -8   9  -1      565.14      545.22      9.09 o 
  -7   9  -1      294.11      282.81      6.03 o 
  -6   9  -1       33.79       32.65      2.32 o 
  -5   9  -1      397.04      370.36      6.66 o 
  -4   9  -1      356.10      354.66      6.34 o 
  -3   9  -1      186.94      180.20      4.21 o 
  -2   9  -1      487.90      457.76      7.06 o 
  -1   9  -1      100.33       93.82      2.81 o 
   0   9  -1       55.82       54.29      2.12 o 
   1   9  -1      277.33      283.09      7.82 o 
   2   9  -1       71.28       64.68      2.75 o 
   3   9  -1       59.16       59.80      3.96 o 
  -8  10  -1      144.80      155.05      5.76 o 
  -7  10  -1      271.22      276.50      7.66 o 
  -6  10  -1       21.84       21.73      3.84 o 
  -5  10  -1       60.56       65.25      3.75 o 
  -4  10  -1      353.82      345.34      8.16 o 
  -3  10  -1      104.01       97.83      4.03 o 
  -2  10  -1      262.19      239.08      6.32 o 
  -1  10  -1      138.22      131.28      4.49 o 
   0  10  -1      139.04      144.57      4.57 o 
   1  10  -1      850.27      850.62     19.30 o 
   2  10  -1       98.98       98.73      5.43 o 
   3  10  -1      180.82      191.13      7.55 o 
  -7  11  -1       80.46       83.15      5.81 o 
  -6  11  -1       17.99       16.76      4.04 o 
  -5  11  -1      264.71      265.77      7.47 o 
  -4  11  -1       42.87       42.46      3.30 o 
  -3  11  -1       26.57       27.65      2.64 o 
  -2  11  -1      386.67      394.12      8.81 o 
  -1  11  -1       27.99       32.31      4.09 o 
   0  11  -1      153.41      151.23      7.46 o 
   1  11  -1      767.95      764.20     18.67 o 
   2  11  -1      134.27      130.22      6.63 o 
  -5  12  -1      139.96      146.35      7.67 o 
  -4  12  -1       41.97       45.05      4.72 o 
  -3  12  -1        9.63       13.37      2.89 o 
  -2  12  -1      189.20      182.28      8.87 o 
  -1  12  -1       81.25       76.17      5.66 o 
   0  12  -1        5.64        4.79      2.28 o 
   1  12  -1      125.21      130.26      7.07 o 
 -13   0   0      286.83      282.90     12.07 o 
 -12   0   0      258.72      253.66      6.75 o 
 -11   0   0      296.23      292.18      8.75 o 
 -10   0   0      931.80      924.14     13.91 o 
  -9   0   0     2876.83     2927.55     33.83 o 
  -8   0   0      495.08      462.59      6.34 o 
  -7   0   0     1126.00     1095.55     11.06 o 
  -5   0   0      140.66      122.66      2.12 o 
  -2   0   0     1694.62     1864.21     26.06 o 
   2   0   0     1693.65     1795.03     26.29 o 
   5   0   0      148.46      128.69      4.17 o 
   7   0   0     1122.39     1096.31     20.04 o 
   8   0   0      494.43      477.85     11.47 o 
   9   0   0     2918.49     3006.60     48.71 o 
  10   0   0      922.11      874.11     18.93 o 
  11   0   0      294.09      295.87      9.90 o 
  12   0   0      267.64      257.29      9.61 o 
  13   0   0      280.24      275.93     10.48 o 
  14   0   0      118.93      127.86      7.14 o 
 -13   1   0      158.37      164.08      4.65 o 
 -12   1   0      702.81      708.53      9.80 o 
 -11   1   0      475.67      474.69      6.57 o 
 -10   1   0       42.69       49.51      1.98 o 
  -9   1   0      793.23      800.19      8.54 o 
  -8   1   0      751.24      714.76      6.57 o 
  -7   1   0      175.31      174.40      2.10 o 
  -6   1   0     1845.42     1885.25     12.19 o 
  -5   1   0      172.53      155.41      1.71 o 
  -4   1   0     2629.50     2848.20     23.17 o 
  -2   1   0     1401.21     1469.27     12.74 o 
  -1   1   0       98.88      111.37      2.68 o 
   0   1   0      476.42      578.33      4.96 o 
   1   1   0       96.05      107.71      1.28 o 
   2   1   0     1396.86     1483.08     15.66 o 
   4   1   0     2622.83     2823.23     29.77 o 
   5   1   0      173.30      157.81      3.32 o 
   6   1   0     1802.53     1876.81     24.31 o 
   7   1   0      176.17      188.84     16.05 o 
   8   1   0      747.70      720.32     10.76 o 
   9   1   0      774.25      759.09     15.29 o 
  10   1   0       44.37       42.42      2.78 o 
  11   1   0      473.35      484.64      9.47 o 
  12   1   0      693.84      712.58     13.57 o 
  13   1   0      162.19      162.28      5.55 o 
  14   1   0      193.84      212.73      6.66 o 
 -14   2   0       63.43       55.85      5.49 o 
 -13   2   0       53.21       53.70      3.14 o 
 -12   2   0       83.73       89.30      3.31 o 
 -11   2   0       81.79       76.54      2.89 o 
 -10   2   0       83.94       76.54      2.31 o 
  -9   2   0      241.45      249.73      3.50 o 
  -8   2   0       69.38       60.29      1.72 o 
  -7   2   0      428.47      408.60      4.32 o 
  -6   2   0     1020.17      988.23      8.43 o 
  -5   2   0      309.56      312.72      2.98 o 
  -4   2   0     1430.35     1538.19     12.24 o 
  -3   2   0      696.93      675.06      5.87 o 
  -2   2   0     2123.73     2068.37     27.52 o 
  -1   2   0     1211.08     1150.53      9.32 o 
   1   2   0     1214.99     1195.69     10.38 o 
   2   2   0     2133.92     2184.21     22.13 o 
   3   2   0      683.85      690.06      6.59 o 
   4   2   0     1432.23     1548.98     13.74 o 
   5   2   0      319.20      329.36      5.40 o 
   6   2   0     1016.75     1012.83     12.95 o 
   7   2   0      428.37      417.72      7.10 o 
   8   2   0       70.94       66.00      2.66 o 
   9   2   0      243.90      255.44      7.23 o 
  10   2   0       84.04       75.72      8.03 o 
  11   2   0       79.58       77.73      4.24 o 
  12   2   0       84.62       81.28      5.31 o 
  13   2   0       54.61       48.08      3.53 o 
  14   2   0       61.64       60.59      4.69 o 
 -14   3   0       48.92       41.08      4.74 o 
 -13   3   0      111.05      107.83      3.85 o 
 -12   3   0       10.62        8.48      1.40 o 
 -11   3   0       90.88       89.13      3.19 o 
 -10   3   0       62.43       62.43      2.52 o 
  -9   3   0      168.48      163.62      3.59 o 
  -8   3   0      126.27      117.20      2.23 o 
  -7   3   0        1.67        1.61      0.48 o 
  -6   3   0      475.91      436.54      5.76 o 
  -5   3   0       66.18       76.55      1.64 o 
  -4   3   0     1005.13     1035.97     16.62 o 
  -3   3   0      152.36      147.32      3.08 o 
  -2   3   0      185.68      182.44      3.39 o 
  -1   3   0      155.18      148.11      2.25 o 
   1   3   0      155.30      151.72      2.13 o 
   2   3   0      186.10      185.29      2.15 o 
   3   3   0      152.99      152.18      1.95 o 
   4   3   0     1003.58     1036.81     11.28 o 
   5   3   0       65.70       77.34      1.55 o 
   6   3   0      477.29      457.66      7.30 o 
   7   3   0        1.70        1.30      0.73 o 
   8   3   0      125.93      121.07      3.67 o 
   9   3   0      169.36      159.44      4.55 o 
  10   3   0       61.98       66.67      3.08 o 
  11   3   0       90.60       83.08      3.60 o 
  12   3   0       10.63        9.84      1.60 o 
  13   3   0      110.97      103.50      4.87 o 
  14   3   0       48.84       52.39      5.27 o 
 -13   4   0        1.63        2.26      1.07 o 
 -12   4   0       46.07       46.18      2.82 o 
 -11   4   0      114.22      121.97      3.76 o 
 -10   4   0       86.93       87.48      2.71 o 
  -9   4   0       50.75       50.99      1.92 o 
  -8   4   0       79.76       83.24      2.14 o 
  -7   4   0      169.67      158.91      2.88 o 
  -6   4   0       53.16       60.87      1.67 o 
  -5   4   0      745.94      745.44      8.81 o 
  -4   4   0      143.08      149.10      3.06 o 
  -3   4   0      971.64      977.47     10.02 o 
  -2   4   0      701.88      718.27      9.31 o 
  -1   4   0     1380.09     1421.76     16.92 o 
   0   4   0      722.67      694.51      6.48 o 
   1   4   0     1379.02     1401.14     13.22 o 
   2   4   0      701.04      734.62      6.40 o 
   3   4   0      976.01      973.52      8.18 o 
   4   4   0      144.20      152.73      2.33 o 
   5   4   0      747.94      780.70      7.76 o 
   6   4   0       54.12       57.41      2.27 o 
   7   4   0      170.42      165.50      4.53 o 
   8   4   0       77.98       80.57      3.92 o 
   9   4   0       52.18       52.93      3.03 o 
  10   4   0       88.09       85.04      3.51 o 
  11   4   0      113.17      117.25      4.85 o 
  12   4   0       47.25       51.11      3.51 o 
  13   4   0        1.90        1.85      1.38 o 
 -13   5   0       22.66       24.46      3.69 o 
 -12   5   0       42.33       37.31      2.61 o 
 -11   5   0      206.08      212.22      8.61 o 
 -10   5   0       70.43       70.01      2.35 o 
  -9   5   0      234.47      225.70      4.11 o 
  -8   5   0      194.88      197.28      4.43 o 
  -7   5   0      104.46       98.06      2.83 o 
  -6   5   0      415.35      420.63      6.19 o 
  -5   5   0      427.59      428.44      8.82 o 
  -4   5   0       53.62       58.05      1.90 o 
  -3   5   0     1422.40     1363.47     13.60 o 
  -2   5   0      173.96      170.57      3.86 o 
  -1   5   0      351.34      361.66      4.06 o 
   0   5   0       52.48       44.40      1.19 o 
   1   5   0      343.60      353.77      4.51 o 
   2   5   0      166.66      160.61      2.35 o 
   3   5   0     1428.11     1381.71     11.35 o 
   4   5   0       53.91       60.78      1.43 o 
   5   5   0      426.45      445.63      4.76 o 
   6   5   0      412.15      424.82      5.76 o 
   7   5   0      104.92      103.64      2.62 o 
   8   5   0      189.62      197.16      6.07 o 
   9   5   0      232.78      225.18      5.65 o 
  10   5   0       72.35       64.47      3.06 o 
  11   5   0      206.18      204.14     12.67 o 
  12   5   0       42.31       46.13      3.64 o 
  13   5   0       23.31       25.41      2.45 o 
 -12   6   0      193.44      190.99      6.42 o 
 -11   6   0      146.37      143.58      3.60 o 
 -10   6   0       82.75       86.62      2.68 o 
  -9   6   0      491.19      481.27     13.32 o 
  -8   6   0      149.72      142.38      4.74 o 
  -7   6   0      159.01      148.29      3.70 o 
  -6   6   0      984.87      958.69     11.34 o 
  -5   6   0      663.38      653.35      8.42 o 
  -4   6   0      585.32      552.06      7.29 o 
  -3   6   0     2838.00     2760.81     25.45 o 
  -2   6   0      473.34      471.88      6.18 o 
  -1   6   0      836.88      821.91      7.77 o 
   0   6   0     2114.29     2119.92     19.55 o 
   1   6   0      828.85      823.63      8.87 o 
   2   6   0      469.83      468.18      5.08 o 
   3   6   0     2849.43     2916.50     23.52 o 
   4   6   0      589.04      589.81      6.02 o 
   5   6   0      671.22      689.14      8.07 o 
   6   6   0      982.47     1023.27     11.12 o 
   7   6   0      158.71      155.58      4.28 o 
   8   6   0      148.44      154.18      8.63 o 
   9   6   0      487.70      478.26      9.07 o 
  10   6   0       80.55       83.62      3.52 o 
  11   6   0      147.93      154.68     12.52 o 
  12   6   0      193.13      197.55      6.04 o 
  13   6   0      161.08      160.01      7.45 o 
 -11   7   0      211.16      218.63      8.06 o 
 -10   7   0        0.16        0.17      0.68 o 
  -9   7   0      139.32      135.29      3.35 o 
  -8   7   0      216.75      209.28      4.80 o 
  -7   7   0       26.79       23.71      1.84 o 
  -6   7   0      590.84      558.32      8.06 o 
  -5   7   0      552.72      541.09      7.70 o 
  -4   7   0      360.19      349.42      8.12 o 
  -3   7   0     1891.96     1861.36     21.39 o 
  -2   7   0      468.88      471.23      6.51 o 
  -1   7   0      554.07      566.19      6.71 o 
   0   7   0     2050.02     2104.51     19.91 o 
   1   7   0      547.05      569.38      7.07 o 
   2   7   0      464.44      480.10      5.63 o 
   3   7   0     1906.62     1958.30     16.07 o 
   4   7   0      362.05      369.96      4.57 o 
   5   7   0      557.85      590.64      7.45 o 
   6   7   0      596.22      606.68      9.75 o 
   7   7   0       26.57       26.88      3.96 o 
   8   7   0      212.92      225.81      5.68 o 
   9   7   0      140.39      145.34      4.62 o 
  10   7   0        0.14       -0.55      0.55 o 
  11   7   0      211.55      228.88      9.28 o 
  12   7   0       31.93       30.98      3.73 o 
 -11   8   0      149.15      158.26      8.18 o 
 -10   8   0       10.08        7.32      1.41 o 
  -9   8   0       59.45       61.15      3.20 o 
  -8   8   0      134.38      128.24      6.91 o 
  -7   8   0       13.68       14.95      1.83 o 
  -6   8   0      229.83      226.17      6.95 o 
  -5   8   0      106.05      109.77      3.30 o 
  -4   8   0      196.51      187.14      4.12 o 
  -3   8   0      420.90      400.65     11.01 o 
  -2   8   0      127.64      123.02      3.87 o 
  -1   8   0      316.65      307.40      6.28 o 
   0   8   0      515.39      511.15      6.94 o 
   1   8   0      311.59      309.58      4.96 o 
   2   8   0      125.93      130.14      2.59 o 
   3   8   0      425.02      425.66      5.21 o 
   4   8   0      196.86      189.91      4.58 o 
   5   8   0      108.72       99.55      4.84 o 
   6   8   0      230.95      225.53      7.86 o 
   7   8   0       13.63       12.36      2.26 o 
   8   8   0      128.65      126.78      6.11 o 
   9   8   0       60.16       65.28      4.55 o 
  10   8   0       10.38       11.14      2.12 o 
  11   8   0      146.35      151.07      7.38 o 
 -10   9   0        8.36        9.93      2.62 o 
  -9   9   0       84.66       84.16      4.15 o 
  -8   9   0       33.71       35.93      8.04 o 
  -7   9   0       14.63       12.21      1.95 o 
  -6   9   0       94.48       91.67      4.06 o 
  -5   9   0       64.70       58.33      3.36 o 
  -4   9   0      295.12      288.05     10.12 o 
  -3   9   0       29.93       31.26      2.57 o 
  -2   9   0      129.28      133.43      4.40 o 
  -1   9   0      118.58      103.78      3.77 o 
   0   9   0       10.38        8.19      1.47 o 
   1   9   0      117.37      116.26      3.84 o 
   2   9   0      129.10      138.64      4.10 o 
   3   9   0       29.35       34.73      2.39 o 
   4   9   0      294.86      295.07      8.80 o 
   5   9   0       65.91       74.27      4.21 o 
   6   9   0       92.32      112.60      5.47 o 
   7   9   0       14.63       16.21      2.45 o 
   8   9   0       32.82       33.94      3.58 o 
  -8  10   0       85.60       97.08      4.53 o 
  -7  10   0       33.28       37.15      3.23 o 
  -6  10   0       72.90       75.36      4.12 o 
  -5  10   0       74.53       76.97      3.78 o 
  -4  10   0       71.84       79.07      3.75 o 
  -3  10   0      139.82      142.56      4.94 o 
  -2  10   0      115.31      107.56      4.20 o 
  -1  10   0       91.89       89.68      3.76 o 
   0  10   0      218.05      236.96     14.32 o 
   1  10   0       93.22       92.08      3.57 o 
   2  10   0      115.59      115.72      5.85 o 
  -7  11   0       20.13       26.26      3.96 o 
  -6  11   0      146.61      158.36      5.80 o 
  -5  11   0       84.33       79.15      3.95 o 
  -4  11   0       52.92       63.08      4.19 o 
  -3  11   0      170.55      195.26      6.09 o 
  -2  11   0      109.11      108.71      4.42 o 
  -1  11   0       53.63       52.37      3.46 o 
   0  11   0       50.49       60.55      5.41 o 
   1  11   0       55.68       54.44      4.99 o 
  -5  12   0      101.95       97.97      6.23 o 
  -4  12   0       62.78       61.57      4.12 o 
  -3  12   0      213.45      207.49      6.53 o 
  -2  12   0       38.26       44.87      5.13 o 
  -1  12   0        5.68        4.73      2.06 o 
   0  12   0      169.78      154.86      7.75 o 
   1  12   0        6.43        6.33      2.39 o 
   0  13   0      921.01     1012.83     24.25 o 
 -13   1   1        2.15        1.12      1.05 o 
 -12   1   1      153.74      160.23      5.66 o 
 -11   1   1       27.05       27.87      2.13 o 
 -10   1   1       11.69       10.65      1.05 o 
  -9   1   1      300.49      305.89      3.83 o 
  -8   1   1       73.90       76.02      1.52 o 
  -7   1   1      150.31      148.96      1.93 o 
  -6   1   1     1348.66     1385.58     11.68 o 
  -5   1   1      984.19     1048.74      8.02 o 
  -4   1   1       20.11       23.87      0.95 o 
  -3   1   1     3277.29     3320.99     34.18 o 
  -2   1   1     1453.29     1481.25     12.83 o 
  -1   1   1      782.46      787.06      8.47 o 
   0   1   1      832.16      825.11     13.44 o 
   1   1   1      507.08      517.78      4.65 o 
   2   1   1     1661.56     1728.63     18.22 o 
   3   1   1       65.81       63.30      1.64 o 
   4   1   1       16.93       24.34      2.90 o 
   5   1   1     1710.26     1799.19     24.12 o 
   6   1   1       84.67       84.76      2.63 o 
   7   1   1       44.88       43.71      2.04 o 
   8   1   1      518.18      536.92      8.87 o 
   9   1   1      110.35      115.80      3.80 o 
  10   1   1       99.60       96.16      5.42 o 
  11   1   1      155.45      153.42      4.94 o 
  12   1   1       30.13       26.66      2.51 o 
  13   1   1       67.84       76.13      5.61 o 
  14   1   1        9.43        8.51      1.87 o 
 -14   2   1       20.20       23.87      3.71 o 
 -13   2   1      108.01      114.06      3.88 o 
 -12   2   1       34.82       37.27      2.46 o 
 -11   2   1        5.17        5.62      1.10 o 
 -10   2   1      450.08      455.53      6.92 o 
  -9   2   1       44.18       44.99      1.50 o 
  -8   2   1       39.58       40.82      1.41 o 
  -7   2   1     2543.08     2644.84     18.32 o 
  -6   2   1      518.82      510.75      4.94 o 
  -5   2   1      324.57      340.81      3.73 o 
  -4   2   1     3473.29     3777.88     74.91 o 
  -3   2   1      983.33      969.28      9.29 o 
  -2   2   1      269.80      268.55      3.93 o 
   0   2   1      903.88      902.07      8.00 o 
   3   2   1      653.79      678.20     12.90 o 
   4   2   1     2177.67     2261.98     34.42 o 
   5   2   1     2103.98     2173.62     24.15 o 
   6   2   1      272.11      280.06      5.82 o 
   7   2   1     1195.11     1211.86     15.56 o 
   8   2   1      497.72      507.35     14.37 o 
   9   2   1       59.71       60.27      2.76 o 
  10   2   1      388.91      393.99      8.09 o 
  11   2   1      183.13      176.62      5.80 o 
  12   2   1      105.68      107.99      5.80 o 
  13   2   1      220.93      228.46      9.64 o 
  14   2   1        4.27        5.69      1.26 o 
 -14   3   1        9.57       10.59      2.44 o 
 -13   3   1       63.65       66.88      3.47 o 
 -12   3   1      328.36      338.06      6.64 o 
 -11   3   1      168.57      162.01      4.20 o 
 -10   3   1      230.87      228.22      4.01 o 
  -9   3   1      715.91      714.73      7.90 o 
  -8   3   1      900.80      893.24      8.73 o 
  -7   3   1     1748.04     1745.90     14.60 o 
  -6   3   1     1119.66     1130.01     12.73 o 
  -5   3   1      836.91      868.88      7.79 o 
  -4   3   1     1366.67     1362.91     17.68 o 
  -3   3   1     3282.74     3352.48     45.73 o 
  -1   3   1     2374.23     2327.22     33.74 o 
   0   3   1      434.54      444.08      5.52 o 
   1   3   1      589.37      579.60      5.72 o 
   2   3   1      312.10      308.94      3.12 o 
   3   3   1      502.22      527.51      5.45 o 
   4   3   1     1614.52     1635.70     14.59 o 
   5   3   1      654.90      628.22      8.83 o 
   6   3   1      133.78      141.67      3.59 o 
   7   3   1     1170.52     1165.72     15.22 o 
   8   3   1      486.43      478.96      9.75 o 
   9   3   1       20.56       19.97      1.90 o 
  10   3   1      288.47      285.58      6.70 o 
  11   3   1      154.13      153.32      7.24 o 
  12   3   1       27.90       28.93      2.62 o 
  13   3   1      205.70      210.86      9.35 o 
 -14   4   1       63.40       65.87      6.09 o 
 -13   4   1      120.10      117.72      4.93 o 
 -12   4   1      169.96      174.69      5.73 o 
 -11   4   1       25.24       24.88      2.49 o 
 -10   4   1      177.04      164.09      3.45 o 
  -9   4   1      262.04      256.01      4.24 o 
  -8   4   1      184.83      182.15      3.85 o 
  -7   4   1     1495.45     1446.25     12.66 o 
  -6   4   1      789.99      780.78      9.05 o 
  -5   4   1       22.84       20.61      1.29 o 
  -4   4   1      658.84      616.75      7.14 o 
  -3   4   1     1392.31     1365.17     17.06 o 
  -2   4   1     1158.09     1192.62     14.56 o 
  -1   4   1     1348.64     1303.76     10.68 o 
   0   4   1       89.89       97.31      1.82 o 
   1   4   1      461.55      482.43      5.24 o 
   2   4   1      640.68      656.97      6.71 o 
   3   4   1      103.68      120.64      1.85 o 
   4   4   1      418.61      405.49      4.16 o 
   5   4   1     2027.59     2105.24     23.89 o 
   6   4   1       51.22       59.77      2.73 o 
   7   4   1      371.96      355.90      8.91 o 
   8   4   1     1017.78     1060.09     14.77 o 
   9   4   1      153.78      158.37      4.61 o 
  10   4   1      153.39      156.83     10.78 o 
  11   4   1      574.27      578.75     10.89 o 
  12   4   1       18.95       21.41      2.30 o 
  13   4   1      172.50      182.31      8.15 o 
 -13   5   1       54.31       48.16      3.02 o 
 -12   5   1       22.62       23.09      2.63 o 
 -11   5   1       72.53       70.82      2.51 o 
 -10   5   1      283.50      278.21      5.55 o 
  -9   5   1       49.52       46.84      2.32 o 
  -8   5   1      163.48      159.64      5.13 o 
  -7   5   1     1454.09     1461.84     16.94 o 
  -6   5   1     1189.38     1171.23     12.69 o 
  -5   5   1     1359.06     1362.50     13.99 o 
  -4   5   1      997.92     1067.68     11.26 o 
  -3   5   1     2265.50     2260.83     36.82 o 
  -2   5   1      983.72     1030.87     11.64 o 
  -1   5   1     2030.43     2198.20     17.10 o 
   0   5   1      917.71     1035.25     10.24 o 
   1   5   1     2122.42     2270.45     20.20 o 
   2   5   1     1654.31     1769.94     20.74 o 
   3   5   1      996.32     1093.78     12.41 o 
   4   5   1     1164.24     1208.81     10.24 o 
   5   5   1     1085.96     1074.42     11.24 o 
   6   5   1      380.51      377.00      5.43 o 
   7   5   1      592.34      571.81      7.46 o 
   8   5   1      176.47      176.96      4.75 o 
   9   5   1       56.25       53.53      2.68 o 
  10   5   1       94.36       90.97      3.66 o 
  11   5   1      152.57      149.70      5.02 o 
  12   5   1       92.91       90.72      3.99 o 
  13   5   1      136.59      139.06      7.01 o 
 -12   6   1       26.33       22.70      2.10 o 
 -11   6   1        2.05        2.01      0.79 o 
 -10   6   1       25.33       24.58      1.72 o 
  -9   6   1       54.20       55.43      2.51 o 
  -8   6   1       26.10       24.25      2.36 o 
  -7   6   1       56.88       52.89      2.92 o 
  -6   6   1      120.71      111.66      3.01 o 
  -5   6   1      218.68      210.33      4.16 o 
  -4   6   1       63.02       61.49      2.03 o 
  -3   6   1       55.94       54.10      1.82 o 
  -2   6   1      385.16      408.22      5.54 o 
  -1   6   1       86.19       79.90      3.20 o 
   0   6   1      386.74      406.68      7.05 o 
   1   6   1      619.08      646.08      7.31 o 
   2   6   1       52.43       58.01      1.68 o 
   3   6   1       81.65       94.62      1.92 o 
   4   6   1      266.47      291.30      3.73 o 
   5   6   1      649.04      658.94      7.95 o 
   6   6   1      138.70      138.40      3.10 o 
   7   6   1      139.01      133.72      3.17 o 
   8   6   1      187.91      186.16      5.00 o 
   9   6   1      133.46      137.80      4.98 o 
  10   6   1       34.79       38.34      2.81 o 
  11   6   1      220.96      227.33      9.91 o 
  12   6   1       59.84       59.08      5.51 o 
 -12   7   1       28.27       25.30      2.82 o 
 -11   7   1      154.15      156.02      5.76 o 
 -10   7   1       84.50       90.81      3.34 o 
  -9   7   1       97.60       91.68      3.64 o 
  -8   7   1      330.07      329.03      7.99 o 
  -7   7   1      103.15       91.01      3.31 o 
  -6   7   1       63.24       59.45      2.34 o 
  -5   7   1      138.34      129.93      3.29 o 
  -4   7   1        4.84        6.30      0.92 o 
  -3   7   1      781.60      748.70      9.05 o 
  -2   7   1     1061.00     1023.54     17.94 o 
  -1   7   1      216.15      188.61      2.96 o 
   0   7   1      440.48      432.71      5.82 o 
   1   7   1      174.04      164.75      3.40 o 
   2   7   1      712.07      689.34      9.68 o 
   3   7   1      807.37      827.01      8.02 o 
   4   7   1      251.18      254.27      5.24 o 
   5   7   1      190.12      199.99      3.81 o 
   6   7   1      256.79      264.00      4.62 o 
   7   7   1      194.60      199.92      7.58 o 
   8   7   1      331.18      349.81     10.92 o 
   9   7   1       59.69       58.96      4.38 o 
  10   7   1      213.60      217.88      8.94 o 
  11   7   1       69.92       74.01      5.14 o 
 -11   8   1       69.77       67.54      3.52 o 
 -10   8   1      307.20      310.82      6.55 o 
  -9   8   1      435.38      442.52      7.79 o 
  -8   8   1      173.14      163.42      4.35 o 
  -7   8   1      577.26      565.18      8.60 o 
  -6   8   1      513.53      525.22     12.85 o 
  -5   8   1      887.79      854.23     10.76 o 
  -4   8   1     1202.64     1117.95     12.83 o 
  -3   8   1      493.37      481.53      8.96 o 
  -2   8   1     1077.74     1040.66     23.43 o 
  -1   8   1     1865.39     1806.55     22.59 o 
   0   8   1      733.24      701.01     10.90 o 
   1   8   1      816.92      785.22     11.71 o 
   2   8   1     1227.12     1180.65     12.78 o 
   3   8   1      189.88      185.78      3.76 o 
   4   8   1      319.00      332.69      6.66 o 
   5   8   1      477.48      465.17     12.07 o 
   6   8   1      157.32      157.11      6.66 o 
   7   8   1       24.62       24.63      3.17 o 
   8   8   1      237.58      226.01      8.69 o 
   9   8   1      158.69      172.91      7.71 o 
  10   8   1       95.47      103.64      6.02 o 
  11   8   1       32.98       39.63      4.43 o 
 -10   9   1      106.60      112.21      4.89 o 
  -9   9   1       98.47      107.89      4.68 o 
  -8   9   1      273.15      272.21      7.50 o 
  -7   9   1       58.85       61.28      3.90 o 
  -6   9   1       21.86       23.55      3.38 o 
  -5   9   1      150.68      142.69      5.64 o 
  -4   9   1       58.24       69.45      3.35 o 
  -3   9   1       55.21       55.40      2.93 o 
  -2   9   1       67.39       59.22      2.99 o 
  -1   9   1      270.23      285.99      6.59 o 
   0   9   1       53.49       55.43      3.75 o 
   1   9   1       95.33       94.22      3.51 o 
   2   9   1      471.40      468.60      6.91 o 
   3   9   1      184.73      189.30      6.81 o 
   4   9   1      354.15      362.19     10.46 o 
   5   9   1      385.17      378.12     10.94 o 
   6   9   1       34.17       36.67      3.87 o 
   7   9   1      295.84      305.90     10.19 o 
   8   9   1      560.95      557.12     15.13 o 
   9   9   1        0.44        0.98      0.81 o 
  10   9   1      228.08      243.21      9.67 o 
  -9  10   1      158.85      156.91      8.29 o 
  -8  10   1       24.39       26.46      2.82 o 
  -7  10   1      422.13      406.78     12.29 o 
  -6  10   1      121.82      126.92      4.96 o 
  -5  10   1      145.55      150.41      9.24 o 
  -4  10   1      534.90      510.52     10.32 o 
  -3  10   1      182.31      194.38      5.81 o 
  -2  10   1       99.40       99.17      9.21 o 
  -1  10   1      859.99      854.72     13.78 o 
   0  10   1      140.92      139.97      4.98 o 
   1  10   1      137.90      143.69      4.60 o 
  -7  11   1      298.88      285.29      8.12 o 
  -6  11   1      194.07      196.38     18.36 o 
  -5  11   1      275.16      267.79      7.58 o 
  -4  11   1      353.38      358.62      8.74 o 
  -3  11   1      302.68      300.53      7.75 o 
  -2  11   1      136.36      138.85      5.00 o 
  -1  11   1      775.86      813.44     19.00 o 
   0  11   1      156.20      155.97      5.13 o 
   1  11   1       28.17       25.88      3.59 o 
  -5  12   1       11.69       13.26      2.65 o 
  -4  12   1       25.84       23.45      2.60 o 
  -3  12   1       19.17       17.19      2.19 o 
  -2  12   1       46.54       46.19      3.45 o 
  -1  12   1      122.11      130.16      7.17 o 
   0  12   1        5.76        5.32      2.13 o 
 -14   0   2      488.05      486.83     15.56 o 
 -13   0   2      619.29      648.13     17.79 o 
 -12   0   2      300.75      297.31     10.61 o 
 -11   0   2      196.35      209.92      7.14 o 
 -10   0   2      911.80      914.21     13.36 o 
  -9   0   2      418.40      388.51      5.49 o 
  -8   0   2     1729.22     1814.48     17.27 o 
  -7   0   2      285.85      256.72      3.80 o 
  -6   0   2     1428.93     1579.48     14.67 o 
  -5   0   2     2773.44     2951.22     38.88 o 
  -4   0   2      871.58      866.87      9.95 o 
  -3   0   2     2682.06     2703.33     39.26 o 
  -1   0   2     1586.81     1613.25     23.51 o 
   1   0   2     1965.70     2067.00     30.13 o 
   2   0   2      766.70      783.39     12.78 o 
   4   0   2     1837.62     1995.27     30.97 o 
   5   0   2      561.29      611.52     12.04 o 
   6   0   2      974.76      980.19     18.01 o 
   7   0   2      371.92      356.30      9.22 o 
   8   0   2     1386.10     1416.44     25.79 o 
   9   0   2      386.18      399.88     11.00 o 
  10   0   2        3.00        1.79      1.22 o 
  11   0   2       30.03       35.53      3.91 o 
  12   0   2      719.45      743.05     18.74 o 
  13   0   2       33.07       30.80      4.02 o 
 -14   1   2       61.87       70.79      4.67 o 
 -13   1   2      382.94      400.98      9.37 o 
 -12   1   2       52.34       55.81      2.91 o 
 -11   1   2       45.46       40.51      2.34 o 
 -10   1   2      524.63      519.46      6.46 o 
  -9   1   2     1092.66     1115.32      9.34 o 
  -8   1   2      593.79      574.31      4.89 o 
  -7   1   2       92.94       85.48      1.53 o 
  -6   1   2       47.41       58.68      1.17 o 
  -5   1   2      212.28      259.41      2.95 o 
  -4   1   2      320.66      371.32      3.59 o 
  -3   1   2      972.11      899.83      7.14 o 
  -1   1   2      668.52      687.26     16.14 o 
   0   1   2     1784.97     1775.48     26.37 o 
   2   1   2      314.65      285.16      5.43 o 
   3   1   2     2823.76     2738.20     28.77 o 
   4   1   2     1325.06     1422.62     16.26 o 
   5   1   2      714.40      781.59     18.24 o 
   6   1   2     1063.15     1054.36     14.60 o 
   7   1   2     2250.87     2367.86     40.71 o 
   8   1   2      912.46      867.35     12.58 o 
   9   1   2      186.37      181.24      5.22 o 
  10   1   2      219.58      213.95      5.69 o 
  11   1   2       95.81       96.30      3.91 o 
  12   1   2      249.03      250.04      6.86 o 
  13   1   2       21.49       28.57      2.75 o 
 -14   2   2      389.87      387.79      9.66 o 
 -13   2   2       95.54       98.45      3.56 o 
 -12   2   2       29.61       34.55      2.35 o 
 -11   2   2      240.02      249.73      5.18 o 
 -10   2   2      288.10      277.20      4.68 o 
  -9   2   2      278.18      267.51      3.54 o 
  -8   2   2     1499.90     1535.31     11.54 o 
  -7   2   2      140.98      127.29      1.94 o 
  -6   2   2      412.06      425.72      5.12 o 
  -5   2   2     2434.79     2577.52     32.73 o 
  -4   2   2      125.55      126.20      1.74 o 
  -3   2   2      344.50      317.58      3.79 o 
  -2   2   2     4379.79     4607.99     66.46 o 
  -1   2   2        7.33        7.60      0.43 o 
   0   2   2      172.94      187.83      3.06 o 
   1   2   2     3207.13     3343.25     49.25 o 
   2   2   2      710.73      837.09      9.82 o 
   3   2   2      450.23      506.90      6.77 o 
   4   2   2     2022.57     2131.37     32.66 o 
   5   2   2      224.11      253.64      6.86 o 
   6   2   2      205.28      188.38      6.77 o 
   7   2   2      376.38      383.67      6.92 o 
   8   2   2      505.44      493.34      8.55 o 
   9   2   2      123.47      120.77      3.97 o 
  10   2   2       36.41       36.89      2.87 o 
  11   2   2       60.36       63.02      4.08 o 
  12   2   2      238.71      233.79      6.61 o 
  13   2   2       53.34       52.35      3.67 o 
 -14   3   2       80.27       79.96      5.56 o 
 -13   3   2       12.51       14.63      1.72 o 
 -12   3   2       78.40       80.15      3.07 o 
 -11   3   2       89.92       88.47      3.05 o 
 -10   3   2       22.42       19.51      1.45 o 
  -9   3   2      217.75      201.75      4.07 o 
  -8   3   2       50.67       53.21      2.36 o 
  -7   3   2       46.74       54.55      1.47 o 
  -6   3   2      307.46      332.12      3.89 o 
  -5   3   2     1223.38     1247.28     10.38 o 
  -4   3   2      393.74      408.57      5.02 o 
  -3   3   2      100.42      107.36      2.02 o 
  -2   3   2      427.49      408.08      4.58 o 
  -1   3   2      162.87      160.68      2.20 o 
   0   3   2      381.41      318.68      4.02 o 
   1   3   2     1218.07     1272.68     11.36 o 
   2   3   2      294.80      313.44      3.29 o 
   3   3   2      453.32      463.98      4.91 o 
   4   3   2      375.09      398.90      7.84 o 
   5   3   2       11.88       15.51      1.55 o 
   6   3   2       42.17       42.83      2.19 o 
   7   3   2      230.06      215.49      4.92 o 
   8   3   2      524.10      531.18      9.07 o 
   9   3   2       16.13       15.36      1.67 o 
  10   3   2       32.10       36.46      7.53 o 
  11   3   2        5.13        6.68      2.10 o 
  12   3   2        9.56        9.42      1.57 o 
  13   3   2       36.65       40.58      3.61 o 
 -14   4   2       54.63       66.66      6.07 o 
 -13   4   2       51.31       51.57      3.08 o 
 -12   4   2       98.16       96.54      4.17 o 
 -11   4   2      346.11      345.46      5.88 o 
 -10   4   2        3.41        3.77      0.81 o 
  -9   4   2       81.28       73.93      3.83 o 
  -8   4   2      384.77      381.05      5.91 o 
  -7   4   2      154.88      153.07      3.30 o 
  -6   4   2      103.00       87.79      2.35 o 
  -5   4   2      153.07      164.86      4.25 o 
  -4   4   2       89.78       94.41      2.16 o 
  -3   4   2      575.60      593.09      6.65 o 
  -2   4   2      134.08      166.23      2.64 o 
  -1   4   2      386.72      423.72      6.57 o 
   0   4   2      683.52      747.43      7.39 o 
   1   4   2        1.67        2.25      0.37 o 
   2   4   2      277.18      291.76      4.77 o 
   3   4   2      248.11      253.58      2.98 o 
   4   4   2      822.23      854.30      7.48 o 
   5   4   2      549.75      562.26      8.40 o 
   6   4   2        5.82        6.56      1.32 o 
   7   4   2      153.59      151.65      4.12 o 
   8   4   2      111.21      108.89      3.64 o 
   9   4   2       58.51       63.86      4.51 o 
  10   4   2      122.40      125.04      4.36 o 
  11   4   2      225.02      229.57      6.34 o 
  12   4   2       51.90       57.44      4.11 o 
  13   4   2       38.77       42.06      4.57 o 
 -13   5   2      200.64      203.85      5.37 o 
 -12   5   2       25.92       26.93      2.19 o 
 -11   5   2      185.51      174.57      3.82 o 
 -10   5   2      320.57      319.20      7.33 o 
  -9   5   2      258.59      249.75      4.96 o 
  -8   5   2      300.30      295.14      5.26 o 
  -7   5   2      505.27      488.49     10.97 o 
  -6   5   2       43.00       46.30      1.80 o 
  -5   5   2      414.46      433.83      5.96 o 
  -4   5   2      496.28      505.56      6.42 o 
  -3   5   2      341.69      338.59      9.45 o 
  -2   5   2      318.37      324.02      4.39 o 
  -1   5   2       14.13       15.79      0.95 o 
   0   5   2      381.38      397.32      4.78 o 
   1   5   2      435.72      449.96      5.23 o 
   2   5   2       18.76       19.85      1.13 o 
   3   5   2      523.83      526.06      5.30 o 
   4   5   2      459.79      454.79      5.86 o 
   5   5   2       52.38       58.27      1.85 o 
   6   5   2      318.41      323.66      5.06 o 
   7   5   2       19.55       20.91      1.46 o 
   8   5   2       20.30       20.35      2.79 o 
   9   5   2      293.60      295.24      6.75 o 
  10   5   2       21.78       23.78      2.25 o 
  11   5   2      139.24      148.55      5.01 o 
  12   5   2      194.08      192.62      8.89 o 
 -13   6   2      224.41      226.38      9.92 o 
 -12   6   2       80.88       87.08      3.17 o 
 -11   6   2      234.34      223.91      4.51 o 
 -10   6   2      436.04      420.42      8.49 o 
  -9   6   2       55.56       50.63      2.63 o 
  -8   6   2      682.97      678.16     14.44 o 
  -7   6   2      257.67      246.24      4.72 o 
  -6   6   2       52.16       51.28      3.37 o 
  -5   6   2     1811.38     1720.21     17.26 o 
  -4   6   2      453.60      468.48      9.06 o 
  -3   6   2      391.95      354.07      6.33 o 
  -2   6   2     2342.91     2321.27     21.45 o 
  -1   6   2      205.32      207.18      3.40 o 
   0   6   2     1281.17     1269.32     12.47 o 
   1   6   2     2272.67     2345.96     21.19 o 
   2   6   2      611.74      641.93      7.20 o 
   3   6   2     1152.84     1193.96     10.40 o 
   4   6   2     1789.02     1804.00     17.42 o 
   5   6   2      359.46      373.39      9.21 o 
   6   6   2      552.08      565.57      7.46 o 
   7   6   2      179.45      183.50      3.84 o 
   8   6   2       44.41       45.85      1.98 o 
   9   6   2      226.87      234.74      9.03 o 
  10   6   2      205.80      202.54      8.70 o 
  11   6   2      124.33      124.94      6.89 o 
  12   6   2      247.69      236.52      9.96 o 
 -12   7   2       87.12       91.78      3.05 o 
 -11   7   2      107.51      107.06      3.71 o 
 -10   7   2      340.90      330.76      6.49 o 
  -9   7   2       60.46       65.48      3.87 o 
  -8   7   2      239.56      233.57      4.99 o 
  -7   7   2      258.37      244.23      4.94 o 
  -6   7   2      114.60      104.55      3.01 o 
  -5   7   2        0.38        0.87      0.61 o 
  -4   7   2      349.28      368.92      5.67 o 
  -3   7   2      219.14      209.36      3.89 o 
  -2   7   2      125.25      123.01      3.80 o 
  -1   7   2       66.38       63.79      4.89 o 
   0   7   2      713.42      743.43     16.52 o 
   1   7   2      507.91      519.52     16.48 o 
   2   7   2      219.61      219.06      4.82 o 
   3   7   2      659.71      638.72      7.88 o 
   4   7   2      965.23      998.96     18.64 o 
   5   7   2      151.05      142.33      5.49 o 
   6   7   2      374.80      376.00      7.44 o 
   7   7   2      534.55      539.41     14.16 o 
   8   7   2       28.24       39.82      4.23 o 
   9   7   2      127.85      126.09      6.61 o 
  10   7   2      318.87      321.48     11.45 o 
  11   7   2       68.08       71.56      5.14 o 
 -12   8   2        3.26        4.96      1.95 o 
 -11   8   2      161.84      159.70      8.05 o 
 -10   8   2       82.18       81.61      4.07 o 
  -9   8   2       57.90       64.04      4.08 o 
  -8   8   2      551.19      556.84     18.04 o 
  -7   8   2       80.00       80.01      3.78 o 
  -6   8   2       12.39       11.07      1.74 o 
  -5   8   2      440.33      443.58      8.91 o 
  -4   8   2      106.92      114.92      4.12 o 
  -3   8   2      194.10      191.77      5.27 o 
  -2   8   2      991.18     1011.43     14.70 o 
  -1   8   2       60.93       58.20      2.74 o 
   0   8   2      173.59      177.18      4.72 o 
   1   8   2     1020.37     1014.73     20.23 o 
   2   8   2       18.57       19.71      1.82 o 
   3   8   2       18.89       18.95      1.88 o 
   4   8   2      942.42      947.46     13.85 o 
   5   8   2       78.36       81.98      3.25 o 
   6   8   2       27.93       26.71      3.34 o 
   7   8   2       62.25       69.81      4.74 o 
   8   8   2      122.03      119.14      6.32 o 
   9   8   2       88.09       81.13      5.34 o 
  10   8   2       62.44       66.62      4.96 o 
 -10   9   2       85.57       89.16      6.09 o 
  -9   9   2       57.81       66.07      4.26 o 
  -8   9   2       37.08       36.84      3.18 o 
  -7   9   2        4.82        2.92      2.68 o 
  -6   9   2        6.31        9.04      3.14 o 
  -5   9   2       12.05       23.10      4.87 o 
  -4   9   2      100.57      102.43      4.33 o 
  -3   9   2       13.77       12.14      1.77 o 
  -2   9   2       44.78       53.67      3.32 o 
  -1   9   2       51.49       47.99      3.24 o 
   0   9   2       33.50       28.74      2.33 o 
   1   9   2       57.35       68.12      4.20 o 
   2   9   2        0.14        2.23      0.97 o 
   3   9   2       37.10       43.08      2.83 o 
   4   9   2      176.84      176.82      5.01 o 
   5   9   2       20.42       21.53      3.05 o 
   6   9   2       61.51       62.41      4.41 o 
   7   9   2       16.16       16.55      2.74 o 
   8   9   2       15.65       20.11      3.13 o 
   9   9   2       18.75       17.50      2.81 o 
  -9  10   2       25.34       25.99      2.74 o 
  -8  10   2       71.80       67.83      4.43 o 
  -7  10   2       17.56       18.15      6.96 o 
  -6  10   2      117.83      119.19      5.95 o 
  -5  10   2      279.13      268.66      7.30 o 
  -4  10   2       17.50       14.28      2.02 o 
  -3  10   2       60.35       60.81      3.77 o 
  -2  10   2      181.64      183.92      5.60 o 
  -1  10   2       10.86        8.63      1.57 o 
   0  10   2       22.32       23.11      2.32 o 
   1  10   2      212.73      224.02      8.04 o 
   2  10   2       50.32       53.89      3.04 o 
   3  10   2        8.21        9.74      2.16 o 
   4  10   2        6.46       10.37      2.12 o 
   5  10   2       59.82       61.95      4.28 o 
   6  10   2       27.47       31.79      3.69 o 
   7  10   2       34.92       32.22      3.85 o 
   8  10   2       11.80        9.14      1.88 o 
  -7  11   2      131.18      130.21      8.12 o 
  -6  11   2       52.41       54.13      3.91 o 
  -5  11   2      240.75      250.01      7.48 o 
  -4  11   2       89.39       89.80      4.23 o 
  -3  11   2       25.45       28.86      2.81 o 
  -2  11   2       27.44       34.28      5.25 o 
  -1  11   2       38.48       35.89      7.69 o 
   0  11   2        2.53        2.04      1.09 o 
   1  11   2       20.65       21.75      2.97 o 
  -5  12   2      180.95      187.79      8.95 o 
  -4  12   2      216.13      228.42      7.08 o 
  -3  12   2       98.45      113.01      4.83 o 
  -2  12   2      288.44      306.40      8.07 o 
  -1  12   2      264.37      303.18      7.86 o 
 -14   1   3       14.27       15.61      2.44 o 
 -13   1   3      181.52      177.33      5.97 o 
 -12   1   3        7.03        7.71      2.00 o 
 -11   1   3       28.78       28.00      1.99 o 
 -10   1   3      153.79      151.32      3.00 o 
  -9   1   3       64.42       64.33      1.42 o 
  -8   1   3      124.37      118.90      1.96 o 
  -7   1   3      157.69      164.84      2.43 o 
  -6   1   3      738.46      758.95      6.11 o 
  -5   1   3      203.76      205.77      2.51 o 
  -4   1   3       79.61       78.61      2.15 o 
  -3   1   3     3514.95     3599.18     52.69 o 
  -2   1   3      412.02      402.69      4.06 o 
  -1   1   3      432.10      432.86      7.86 o 
   1   1   3      155.20      158.76      3.36 o 
   2   1   3      392.82      411.08      5.54 o 
   3   1   3     2027.48     2166.21     23.39 o 
   4   1   3      247.38      257.87      5.67 o 
   5   1   3      571.56      576.96      8.35 o 
   6   1   3      645.66      688.02      9.93 o 
   7   1   3      119.35      118.05      3.53 o 
   8   1   3      137.10      137.79      4.66 o 
   9   1   3      178.95      177.97      4.96 o 
  10   1   3       77.31       77.49      3.41 o 
  11   1   3       69.02       72.42      3.45 o 
  12   1   3       28.85       28.28      2.98 o 
  13   1   3      109.01      114.02      6.41 o 
 -14   2   3      253.10      265.25      7.77 o 
 -13   2   3       18.80       21.59      2.04 o 
 -12   2   3       15.75       15.18      2.42 o 
 -11   2   3      307.19      306.15      4.81 o 
 -10   2   3       49.70       47.65      1.79 o 
  -9   2   3      299.45      310.04      5.04 o 
  -8   2   3      367.53      369.11      3.91 o 
  -7   2   3       30.26       32.86      1.30 o 
  -6   2   3      607.74      622.28      6.71 o 
  -5   2   3      258.09      266.18      2.98 o 
  -4   2   3      222.44      243.81      2.55 o 
  -3   2   3     1125.65     1156.91     11.34 o 
  -2   2   3       94.86       93.39      2.47 o 
  -1   2   3      229.00      263.31      4.03 o 
   0   2   3     1285.62     1295.73     48.06 o 
   1   2   3      192.38      200.80      2.51 o 
   2   2   3      913.93      925.83     10.93 o 
   3   2   3      504.08      523.75      5.27 o 
   4   2   3        3.66        3.24      0.61 o 
   5   2   3      808.20      800.62     19.85 o 
   6   2   3       85.52       81.36      2.72 o 
   7   2   3      155.79      155.08      4.12 o 
   8   2   3      438.59      430.89     15.76 o 
   9   2   3       63.40       61.67      2.86 o 
  10   2   3       67.77       66.89      4.78 o 
  11   2   3      377.15      393.30     16.23 o 
  12   2   3        9.27        7.66      1.43 o 
  13   2   3       93.44       98.68      4.34 o 
 -14   3   3      293.52      298.71      7.99 o 
 -13   3   3       62.73       64.57      3.14 o 
 -12   3   3       58.11       56.24      2.77 o 
 -11   3   3      263.69      265.05      4.54 o 
 -10   3   3      357.21      352.87      5.89 o 
  -9   3   3      694.61      682.77     17.43 o 
  -8   3   3      496.20      474.57      6.55 o 
  -7   3   3      318.65      308.55      5.37 o 
  -6   3   3     1353.00     1404.47     11.65 o 
  -5   3   3      883.52      916.92      9.59 o 
  -4   3   3      904.93      958.68     18.01 o 
  -3   3   3     2688.33     2956.41     53.98 o 
  -2   3   3      868.28      881.90     10.25 o 
  -1   3   3     1363.90     1519.68     17.13 o 
   0   3   3     2188.59     2401.48     25.72 o 
   1   3   3      420.07      519.80      5.24 o 
   2   3   3      272.64      246.42      3.03 o 
   3   3   3      817.26      822.89      7.96 o 
   4   3   3      316.63      323.72      5.41 o 
   5   3   3      513.92      503.13      7.71 o 
   6   3   3      300.95      297.33      5.74 o 
   7   3   3      896.63      887.64     12.63 o 
   8   3   3      319.26      300.06      6.42 o 
   9   3   3       17.20       23.90      2.11 o 
  10   3   3      338.53      329.08      7.44 o 
  11   3   3      402.94      401.62     13.55 o 
  12   3   3       27.34       22.90      3.40 o 
 -14   4   3      115.14      117.17      6.76 o 
 -13   4   3      150.21      142.09      4.34 o 
 -12   4   3       30.37       26.84      2.13 o 
 -11   4   3       68.08       69.33      2.34 o 
 -10   4   3       72.26       71.48      2.57 o 
  -9   4   3      419.55      419.64      6.55 o 
  -8   4   3      529.41      498.28      6.98 o 
  -7   4   3      348.81      345.22      5.30 o 
  -6   4   3      661.07      663.02      7.94 o 
  -5   4   3     1410.98     1404.36     13.91 o 
  -4   4   3      392.32      397.67      5.14 o 
  -3   4   3      798.76      837.41     10.33 o 
  -2   4   3     1747.48     1753.72     45.16 o 
  -1   4   3     1755.34     1866.65     21.06 o 
   0   4   3     1257.49     1270.80     11.60 o 
   1   4   3      282.30      312.31      3.69 o 
   2   4   3      996.91     1051.42      9.97 o 
   3   4   3     1166.17     1207.13     10.02 o 
   4   4   3      391.94      399.03      5.29 o 
   5   4   3     1140.36     1157.89     23.36 o 
   6   4   3      318.53      305.91      6.16 o 
   7   4   3      313.87      294.80      6.11 o 
   8   4   3      350.91      358.74      7.24 o 
   9   4   3      402.70      423.74      8.39 o 
  10   4   3       71.55       76.72      3.43 o 
  11   4   3      428.44      428.95      9.20 o 
  12   4   3       50.11       63.60      5.90 o 
 -14   5   3      146.74      156.91      8.19 o 
 -13   5   3       26.12       25.14      2.89 o 
 -12   5   3        7.07        9.02      1.15 o 
 -11   5   3      152.34      152.75      7.90 o 
 -10   5   3       95.93       94.36      3.07 o 
  -9   5   3      108.23      100.25      3.02 o 
  -8   5   3      210.53      210.17      4.29 o 
  -7   5   3       75.90       86.86      2.56 o 
  -6   5   3      185.68      159.25      3.80 o 
  -5   5   3       87.72       99.20      2.47 o 
  -4   5   3      820.89      893.81      9.70 o 
  -3   5   3      163.73      158.62      2.86 o 
  -2   5   3      475.30      505.51      8.28 o 
  -1   5   3      905.66      964.55     17.32 o 
   0   5   3      199.97      175.66      3.05 o 
   1   5   3      741.80      840.71      8.45 o 
   2   5   3      689.13      762.79     10.75 o 
   3   5   3      112.50      100.53      1.83 o 
   4   5   3       55.99       60.86      1.83 o 
   5   5   3      127.07      116.29      3.22 o 
   6   5   3      689.30      689.44     10.50 o 
   7   5   3      181.25      184.26      3.87 o 
   8   5   3       79.42       81.08      5.44 o 
   9   5   3      144.80      135.59      4.38 o 
  10   5   3       30.78       27.66      3.85 o 
  11   5   3      151.43      158.63      7.92 o 
  12   5   3      143.22      142.54      7.59 o 
 -13   6   3        2.60        3.93      2.80 o 
 -12   6   3       41.74       43.57      2.67 o 
 -11   6   3       36.74       34.41      2.40 o 
 -10   6   3        5.85        4.76      1.09 o 
  -9   6   3       53.28       46.89      2.53 o 
  -8   6   3       25.59       26.69      1.88 o 
  -7   6   3       29.89       32.12      1.93 o 
  -6   6   3      102.75       99.07      3.43 o 
  -5   6   3      112.39      103.79      4.85 o 
  -4   6   3       43.82       40.82      1.65 o 
  -3   6   3      104.72      103.59      3.21 o 
  -2   6   3       49.18       54.77      1.62 o 
  -1   6   3      103.29      116.13      3.41 o 
   0   6   3      230.84      223.67      4.78 o 
   1   6   3        3.73        2.98      0.82 o 
   2   6   3      468.93      484.32      7.63 o 
   3   6   3      386.05      389.34      7.14 o 
   4   6   3      155.93      164.25      4.43 o 
   5   6   3      271.78      271.81      5.99 o 
   6   6   3       80.11       77.38      5.01 o 
   7   6   3        4.61        3.85      1.13 o 
   8   6   3       39.90       39.41      2.80 o 
   9   6   3      110.28      112.75      6.26 o 
  10   6   3        0.45        1.30      1.40 o 
  11   6   3       94.01      102.35      6.32 o 
 -12   7   3       37.41       40.64      3.39 o 
 -11   7   3      167.36      157.25      5.53 o 
 -10   7   3       22.74       25.03      2.56 o 
  -9   7   3       19.30       20.18      2.27 o 
  -8   7   3       62.50       61.78      3.20 o 
  -7   7   3      162.38      154.49      4.90 o 
  -6   7   3       93.20       90.41      3.63 o 
  -5   7   3      118.97      107.36      6.81 o 
  -4   7   3        5.83        6.15      1.73 o 
  -3   7   3      313.38      303.80      6.51 o 
  -2   7   3       20.62       19.10      2.62 o 
  -1   7   3      160.74      155.11      4.26 o 
   0   7   3      292.66      297.68      6.06 o 
   1   7   3       70.04       73.49      4.24 o 
   2   7   3      151.80      150.23      8.78 o 
   3   7   3       31.86       37.62      3.19 o 
   4   7   3       40.66       40.85      3.53 o 
   5   7   3       56.17       58.43      2.80 o 
   6   7   3       69.78       72.70      3.18 o 
   7   7   3       43.83       48.51      5.29 o 
   8   7   3      103.42      100.14      5.89 o 
   9   7   3       77.64       82.59      5.48 o 
  10   7   3       39.32       38.84      4.50 o 
 -12   8   3       37.63       44.36      5.05 o 
 -11   8   3      116.50      110.74      4.79 o 
 -10   8   3       49.57       47.33      3.57 o 
  -9   8   3       27.03       30.63      2.85 o 
  -8   8   3       12.04       13.64      2.48 o 
  -7   8   3       28.42       27.75      2.61 o 
  -6   8   3      166.66      161.89      5.15 o 
  -5   8   3       22.35       24.07      2.32 o 
  -4   8   3      110.47      103.35      9.79 o 
  -3   8   3      475.71      471.22      9.05 o 
  -2   8   3       81.30       76.39      3.56 o 
  -1   8   3      210.82      191.01      5.09 o 
   0   8   3      678.99      661.76     10.69 o 
   1   8   3      111.79      113.70      4.55 o 
   2   8   3      357.95      367.42     10.59 o 
   3   8   3      209.42      213.20      6.75 o 
   4   8   3       26.08       23.90      2.18 o 
   5   8   3      306.56      298.97      6.83 o 
   6   8   3      268.89      278.53      6.66 o 
   7   8   3       21.53       22.06      3.37 o 
   8   8   3      225.06      231.25      9.32 o 
   9   8   3       85.41       93.77      5.90 o 
  10   8   3       57.44       56.01      5.38 o 
 -10   9   3        0.90        0.71      0.99 o 
  -9   9   3       56.80       63.27      4.23 o 
  -8   9   3      290.80      284.45      7.74 o 
  -7   9   3       46.12       38.23      3.15 o 
  -6   9   3      139.35      135.59      5.26 o 
  -5   9   3      452.87      458.14      9.57 o 
  -4   9   3      413.20      418.76     10.60 o 
  -3   9   3       87.92       88.73      3.80 o 
  -2   9   3      334.63      330.15      7.47 o 
  -1   9   3      184.04      180.94      5.20 o 
   0   9   3      181.67      179.43      5.10 o 
   1   9   3       73.97       71.44      3.41 o 
   2   9   3      368.83      392.77      8.11 o 
   3   9   3       63.20       56.77      2.96 o 
   4   9   3       19.21       17.41      3.83 o 
   5   9   3      192.57      208.31      8.36 o 
   6   9   3      211.03      215.92      8.73 o 
   7   9   3       58.27       59.53      5.38 o 
   8   9   3      182.65      190.10      8.49 o 
   9   9   3       52.71       58.75      5.54 o 
  -9  10   3      284.36      272.29     11.20 o 
  -8  10   3       32.93       37.11      3.31 o 
  -7  10   3      114.97      113.44      4.86 o 
  -6  10   3      575.36      587.30     11.80 o 
  -5  10   3       67.94       65.45      3.83 o 
  -4  10   3       59.10       68.40      3.85 o 
  -3  10   3      474.02      485.32     11.35 o 
  -2  10   3       58.32       56.46      3.58 o 
  -1  10   3       11.64       13.28      1.89 o 
   0  10   3      230.97      236.20      6.33 o 
   1  10   3       18.89       26.33      3.57 o 
   2  10   3       13.90       15.23      1.91 o 
   3  10   3       52.09       49.22      3.28 o 
   4  10   3      119.76      125.52      6.37 o 
   5  10   3      104.76      104.27      5.91 o 
   6  10   3       42.70       50.37      4.92 o 
   7  10   3      227.35      245.02      9.81 o 
   8  10   3      154.11      159.51      7.69 o 
  -7  11   3       11.62       12.82      2.20 o 
  -6  11   3      113.06      122.16      5.09 o 
  -5  11   3       65.21       60.26      4.08 o 
  -4  11   3       25.68       28.51      2.78 o 
  -3  11   3      202.91      202.18      6.33 o 
  -2  11   3      110.26      114.88      4.68 o 
  -1  11   3       22.85       24.62      2.60 o 
   0  11   3      256.89      272.92     10.26 o 
   1  11   3       29.11       31.83      3.89 o 
  -5  12   3       10.98        7.87      2.21 o 
  -4  12   3        8.37       11.66      2.26 o 
  -3  12   3       24.22       23.97      2.64 o 
  -2  12   3        6.88        9.15      1.72 o 
  -1  12   3       34.63       40.28      3.29 o 
 -14   0   4       75.87       77.15      6.70 o 
 -13   0   4      242.69      257.20     10.21 o 
 -12   0   4      480.59      469.26     13.73 o 
 -11   0   4      252.09      241.39      8.88 o 
 -10   0   4      309.28      304.35      5.68 o 
  -9   0   4      746.85      734.83     10.21 o 
  -8   0   4      517.63      538.43      6.63 o 
  -7   0   4     2002.12     1964.82     22.00 o 
  -6   0   4      146.08      123.75      3.05 o 
  -5   0   4     1192.42     1238.74     14.20 o 
  -4   0   4      540.68      430.94      7.88 o 
  -3   0   4     2433.12     2520.40     37.14 o 
  -2   0   4      883.21      995.96     15.73 o 
   1   0   4      429.54      397.05      7.59 o 
   2   0   4      665.57      621.91     11.23 o 
   3   0   4      478.72      516.76     10.15 o 
   4   0   4     1590.17     1727.20     27.91 o 
   5   0   4      489.68      517.86     11.16 o 
   6   0   4      235.53      214.82      6.69 o 
   7   0   4      308.10      313.37      8.84 o 
   8   0   4      172.63      171.11      6.61 o 
   9   0   4       88.43       88.41      4.95 o 
  10   0   4      161.53      157.14      6.96 o 
  11   0   4       66.14       68.88      4.77 o 
  12   0   4      120.28      131.08      7.00 o 
 -14   1   4       19.37       19.30      2.63 o 
 -13   1   4       77.02       83.34      4.10 o 
 -12   1   4      520.99      538.62     10.62 o 
 -11   1   4      178.33      171.48      3.38 o 
 -10   1   4       63.18       66.98      1.71 o 
  -9   1   4      646.66      647.14      6.83 o 
  -8   1   4      471.01      455.13      4.50 o 
  -7   1   4      143.87      147.98      2.19 o 
  -6   1   4      373.62      389.18      4.67 o 
  -5   1   4      275.19      253.90      3.28 o 
  -4   1   4     1199.87     1353.47     24.23 o 
  -3   1   4     1160.25     1278.62     15.57 o 
  -2   1   4     1477.96     1487.39     16.01 o 
   1   1   4      290.35      272.70      5.37 o 
   2   1   4      109.64      115.24      2.48 o 
   3   1   4      703.79      708.84      9.16 o 
   4   1   4     1151.44     1148.09     13.98 o 
   5   1   4      907.54      840.90     16.52 o 
   6   1   4      199.17      195.93      4.63 o 
   7   1   4      405.07      394.95      7.29 o 
   8   1   4      295.38      286.71      6.27 o 
   9   1   4       77.10       69.22      3.08 o 
  10   1   4      149.81      141.49      5.74 o 
  11   1   4       29.24       28.08      2.50 o 
  12   1   4       97.38      109.10      8.45 o 
  13   1   4      190.16      202.48      8.94 o 
 -14   2   4       24.83       21.52      2.62 o 
 -13   2   4       81.11       83.18      4.10 o 
 -12   2   4      146.31      141.46      6.06 o 
 -11   2   4       62.26       65.12      2.13 o 
 -10   2   4       17.26       15.89      1.36 o 
  -9   2   4      189.41      184.19      3.10 o 
  -8   2   4      258.90      258.90      3.65 o 
  -7   2   4      667.35      648.59      6.30 o 
  -6   2   4      824.34      869.75      9.06 o 
  -5   2   4      790.28      830.97      7.12 o 
  -4   2   4      182.37      184.64      2.86 o 
  -3   2   4      754.86      775.20      9.86 o 
  -2   2   4       72.22       98.73      9.48 o 
  -1   2   4     1645.77     1562.25     24.38 o 
   0   2   4      803.76      881.70     21.73 o 
   1   2   4      664.03      631.84      7.30 o 
   2   2   4      977.63     1006.44      9.40 o 
   3   2   4       68.62       63.53      1.30 o 
   4   2   4     1164.41     1205.29     14.60 o 
   5   2   4        2.47        1.64      0.99 o 
   6   2   4      456.65      454.36      8.30 o 
   7   2   4      148.02      145.76      4.07 o 
   8   2   4       14.38       14.57      1.61 o 
   9   2   4      144.05      139.10      4.41 o 
  10   2   4       79.47       82.45      3.53 o 
  11   2   4       90.25       93.62      4.77 o 
  12   2   4       62.94       75.94      4.91 o 
  13   2   4      134.16      156.53      7.56 o 
 -14   3   4       24.83       22.18      3.98 o 
 -13   3   4       66.82       66.82      3.18 o 
 -12   3   4       39.06       38.70      2.05 o 
 -11   3   4       13.73       12.60      1.35 o 
 -10   3   4        7.61        7.37      1.06 o 
  -9   3   4       86.18       78.66      2.03 o 
  -8   3   4       25.17       27.60      1.76 o 
  -7   3   4      565.34      547.32      6.97 o 
  -6   3   4      207.89      221.71      3.70 o 
  -5   3   4      171.77      162.88      2.93 o 
  -4   3   4      724.96      730.71      7.79 o 
  -3   3   4      541.65      578.63      6.25 o 
  -2   3   4      275.35      286.89      5.79 o 
  -1   3   4      517.17      577.89      8.53 o 
   0   3   4      162.69      168.02      4.38 o 
   1   3   4      210.29      207.17      2.96 o 
   2   3   4     1696.78     1764.37     18.63 o 
   3   3   4      106.04      112.57      1.88 o 
   4   3   4      250.63      251.77      4.68 o 
   5   3   4       95.56      103.49      3.00 o 
   6   3   4       76.89       72.19      2.66 o 
   7   3   4       12.71       17.19      1.66 o 
   8   3   4       17.91       18.37      2.14 o 
   9   3   4        8.93        6.68      1.61 o 
  10   3   4       40.76       37.87      2.79 o 
  11   3   4       81.43       78.73      3.62 o 
  12   3   4       18.39       19.95      2.16 o 
 -14   4   4       13.36       14.95      2.37 o 
 -13   4   4       36.28       33.07      2.44 o 
 -12   4   4       50.99       51.90      2.42 o 
 -11   4   4      148.92      139.91      3.76 o 
 -10   4   4      468.42      461.36      7.12 o 
  -9   4   4      179.27      188.80      4.04 o 
  -8   4   4      454.86      445.66      6.49 o 
  -7   4   4      436.68      450.35      9.91 o 
  -6   4   4      335.15      331.01      4.93 o 
  -5   4   4      285.28      284.46      4.28 o 
  -4   4   4     1967.72     2153.12     19.76 o 
  -3   4   4      227.63      221.06      3.23 o 
  -2   4   4     2207.22     2243.09     26.27 o 
  -1   4   4     2349.91     2544.86     28.02 o 
   0   4   4      306.69      318.17      9.19 o 
   1   4   4      343.59      374.58      4.19 o 
   2   4   4      717.58      828.48      8.22 o 
   3   4   4      283.60      297.63      3.43 o 
   4   4   4      119.72      128.71      2.70 o 
   5   4   4      383.98      366.27      6.40 o 
   6   4   4       59.35       60.53      2.44 o 
   7   4   4       98.78      106.09      3.46 o 
   8   4   4      162.34      153.75      4.48 o 
   9   4   4      126.20      128.14      4.25 o 
  10   4   4       78.74       82.23      3.51 o 
  11   4   4       25.11       26.35      3.61 o 
 -14   5   4      135.45      133.96      7.42 o 
 -13   5   4       16.64       17.36      1.86 o 
 -12   5   4      233.08      221.17      5.32 o 
 -11   5   4      168.88      167.17      4.28 o 
 -10   5   4      126.38      126.37      3.55 o 
  -9   5   4      288.62      278.49      5.23 o 
  -8   5   4      280.29      281.19      9.09 o 
  -7   5   4        7.22        8.56      1.00 o 
  -6   5   4      339.22      338.30      5.89 o 
  -5   5   4      534.87      544.05      6.88 o 
  -4   5   4       82.18       61.76      1.77 o 
  -3   5   4       35.83       35.08      1.62 o 
  -2   5   4       57.87       50.09      2.44 o 
  -1   5   4      146.76      160.39      3.81 o 
   0   5   4      113.79      122.32      3.23 o 
   1   5   4      509.23      495.90      7.53 o 
   2   5   4      424.00      416.59      9.03 o 
   3   5   4        1.64        1.68      0.93 o 
   4   5   4      351.20      357.30      6.93 o 
   5   5   4      505.70      521.32      9.02 o 
   6   5   4       64.44       65.42      2.95 o 
   7   5   4      174.27      175.94      5.04 o 
   8   5   4      285.66      284.37      9.94 o 
   9   5   4       89.41       95.82      5.79 o 
  10   5   4      162.38      168.55      8.10 o 
  11   5   4      121.31      137.07      7.46 o 
 -13   6   4      103.49       99.56      6.33 o 
 -12   6   4      180.68      184.57      4.82 o 
 -11   6   4      110.37      104.92      4.91 o 
 -10   6   4      339.67      336.32      6.24 o 
  -9   6   4      255.12      251.17      6.82 o 
  -8   6   4       87.07       81.43      4.22 o 
  -7   6   4      138.49      146.48      3.47 o 
  -6   6   4      663.94      642.97     10.69 o 
  -5   6   4      400.33      355.64     11.23 o 
  -4   6   4      333.70      336.98      6.77 o 
  -3   6   4       55.02       61.79      3.82 o 
  -2   6   4      496.87      515.77      8.53 o 
  -1   6   4      544.64      566.53      9.77 o 
   0   6   4       97.92       85.93      2.88 o 
   1   6   4      598.65      576.64      8.80 o 
   2   6   4     1491.49     1534.25     18.55 o 
   3   6   4       17.60       19.12      2.12 o 
   4   6   4      463.17      438.21      8.15 o 
   5   6   4      462.93      453.49     11.01 o 
   6   6   4      147.32      154.59      4.67 o 
   7   6   4      240.69      232.92      7.23 o 
   8   6   4      144.50      143.26      4.78 o 
   9   6   4      104.01      108.99      4.23 o 
  10   6   4      416.16      441.65     14.11 o 
 -12   7   4      289.69      300.08      8.02 o 
 -11   7   4       60.31       64.59      4.42 o 
 -10   7   4      230.00      228.82      6.62 o 
  -9   7   4      447.63      455.92      9.57 o 
  -8   7   4       11.06        9.81      1.62 o 
  -7   7   4      226.28      214.19      5.87 o 
  -6   7   4      349.97      358.56      7.72 o 
  -5   7   4      170.68      153.66      4.68 o 
  -4   7   4      466.38      440.57      8.41 o 
  -3   7   4      276.30      260.83      6.56 o 
  -2   7   4      663.96      635.16     16.71 o 
  -1   7   4      823.85      779.61     11.72 o 
   0   7   4       46.90       45.16      4.80 o 
   1   7   4      258.02      267.22      5.66 o 
   2   7   4     1091.79     1065.91     21.29 o 
   3   7   4        1.12        0.39      0.83 o 
   4   7   4      382.70      405.23      8.06 o 
   5   7   4      352.01      331.44      7.28 o 
   6   7   4       93.22       86.93      3.62 o 
   7   7   4       55.36       63.91      9.24 o 
   8   7   4       99.44      107.78      6.77 o 
   9   7   4       41.59       38.49      4.49 o 
  10   7   4      181.95      196.91      9.02 o 
 -12   8   4      136.83      143.09      7.84 o 
 -11   8   4       86.62       83.30      4.20 o 
 -10   8   4      119.49      125.93      5.65 o 
  -9   8   4      172.99      171.76      5.78 o 
  -8   8   4      263.76      256.07      8.58 o 
  -7   8   4       62.39       57.45      3.66 o 
  -6   8   4       68.30       69.35      5.81 o 
  -5   8   4      222.13      205.60      5.80 o 
  -4   8   4      132.69      131.19      6.59 o 
  -3   8   4       34.73       39.34      2.76 o 
  -2   8   4       22.11       22.03      2.44 o 
  -1   8   4      142.97      136.69      4.27 o 
   0   8   4       94.22       98.19      3.55 o 
   1   8   4      261.57      266.78      6.03 o 
   2   8   4      121.05      123.80      5.94 o 
   3   8   4       52.01       57.08      3.12 o 
   4   8   4      366.02      350.74      7.65 o 
   5   8   4      308.78      320.22      7.40 o 
   6   8   4       32.53       37.11      2.88 o 
   7   8   4       59.87       49.53      5.01 o 
   8   8   4      113.86      107.78      6.37 o 
   9   8   4       24.05       26.86      3.81 o 
 -10   9   4       41.81       43.15      3.55 o 
  -9   9   4       63.56       62.59      6.94 o 
  -8   9   4       25.90       27.66      2.84 o 
  -7   9   4       55.92       62.41      6.63 o 
  -6   9   4        0.70        1.68      1.40 o 
  -5   9   4       33.13       28.47      2.68 o 
  -4   9   4       42.73       57.21      3.64 o 
  -3   9   4       69.14       74.94      3.54 o 
  -2   9   4      124.58      134.63      5.31 o 
  -1   9   4       97.83      105.47      4.01 o 
   0   9   4       39.24       36.86      2.73 o 
   1   9   4       35.80       32.23      3.87 o 
   2   9   4      147.60      158.81      5.03 o 
   3   9   4       63.76       63.64      3.20 o 
   4   9   4      165.65      170.70      5.35 o 
   5   9   4       28.32       29.56      2.57 o 
   6   9   4       93.01       96.16      5.93 o 
   7   9   4       33.00       36.45      4.31 o 
   8   9   4       45.76       45.49      4.80 o 
  -9  10   4        1.97        1.57      1.61 o 
  -8  10   4       36.12       36.68      3.34 o 
  -7  10   4       45.13       42.33      3.46 o 
  -6  10   4        9.66       12.26      2.01 o 
  -5  10   4      204.28      195.81      8.22 o 
  -4  10   4       86.90       98.38      5.99 o 
  -3  10   4       38.43       34.13      4.60 o 
  -2  10   4        0.98        2.12      1.11 o 
  -1  10   4       42.91       45.74      3.82 o 
   0  10   4      113.31      105.37      4.57 o 
   1  10   4      169.36      183.60      8.15 o 
   2  10   4       15.87       14.64      2.16 o 
   3  10   4       23.44       27.99      2.61 o 
   4  10   4       20.45       20.73      2.15 o 
   5  10   4       17.77       16.04      2.78 o 
   6  10   4       32.45       39.80      4.53 o 
   7  10   4      121.88      121.22      6.76 o 
  -7  11   4      183.81      189.37      6.58 o 
  -6  11   4       33.74       35.18      3.74 o 
  -5  11   4      103.23      104.80      4.72 o 
  -4  11   4      282.40      277.42      7.70 o 
  -3  11   4       22.92       26.97      7.00 o 
  -2  11   4        1.96        2.48      1.85 o 
  -1  11   4      214.55      217.84      6.43 o 
   0  11   4       27.41       36.94      4.34 o 
   1  11   4       78.91       90.99      4.03 o 
   2  11   4       34.77       39.68      3.12 o 
   3  11   4       27.02       22.33      3.34 o 
   4  11   4       49.71       55.07      5.22 o 
   5  11   4        3.76        3.14      1.33 o 
   6  11   4        2.96        1.34      0.88 o 
  -4  12   4      156.02      164.76      6.03 o 
  -3  12   4       78.10       73.74      4.98 o 
  -2  12   4       22.08       20.36      2.46 o 
  -1  12   4      181.19      187.27      8.83 o 
   0  12   4       38.80       41.02      4.65 o 
 -14   1   5       10.49        9.47      2.06 o 
 -13   1   5      212.53      214.82      6.56 o 
 -12   1   5        4.93        5.41      1.48 o 
 -11   1   5        4.31        3.71      0.94 o 
 -10   1   5      320.14      320.78      4.60 o 
  -9   1   5       14.89       14.55      1.06 o 
  -8   1   5       34.10       36.56      1.40 o 
  -7   1   5      100.29      100.48      2.09 o 
  -6   1   5      304.31      295.80      3.87 o 
  -5   1   5      182.31      193.98      2.80 o 
  -4   1   5      429.33      429.64      6.15 o 
  -3   1   5      395.86      387.13      5.19 o 
  -2   1   5      805.27      906.51     11.43 o 
  -1   1   5      353.48      357.13      7.61 o 
   1   1   5      713.75      784.77     13.06 o 
   2   1   5      215.46      197.28      3.64 o 
   3   1   5      428.04      419.59      6.38 o 
   4   1   5      761.17      749.63     10.18 o 
   5   1   5       11.93       12.19      1.26 o 
   6   1   5      247.18      258.60      5.43 o 
   7   1   5      212.85      213.70      5.14 o 
   8   1   5       44.32       48.67      2.67 o 
   9   1   5      203.08      208.57      5.59 o 
  10   1   5       81.75       79.54      3.52 o 
  11   1   5       22.65       25.47      2.44 o 
  12   1   5      146.95      160.96      5.60 o 
 -14   2   5       53.09       55.06      4.10 o 
 -13   2   5      102.24      102.75      4.49 o 
 -12   2   5       48.70       49.27      2.65 o 
 -11   2   5      213.91      208.10      4.38 o 
 -10   2   5      172.88      178.51      3.99 o 
  -9   2   5       13.22       14.95      1.15 o 
  -8   2   5     1100.74     1095.38     11.80 o 
  -7   2   5      227.72      230.05      3.89 o 
  -6   2   5      387.04      391.58      5.24 o 
  -5   2   5     1094.07     1083.68     13.56 o 
  -4   2   5      530.91      545.43      7.86 o 
  -3   2   5      849.01      866.14      8.41 o 
  -2   2   5     1878.22     1908.46     21.28 o 
  -1   2   5       66.46       60.66      1.91 o 
   0   2   5      608.88      611.77      6.22 o 
   1   2   5      775.41      799.09      9.23 o 
   2   2   5       36.49       34.47      1.10 o 
   3   2   5      514.09      510.00      5.61 o 
   4   2   5       26.89       25.89      1.50 o 
   5   2   5      180.13      172.04      4.64 o 
   6   2   5      391.80      391.59      7.07 o 
   7   2   5       13.67       14.32      1.53 o 
   8   2   5      254.03      247.07      5.90 o 
   9   2   5      204.74      207.21      5.61 o 
  10   2   5        3.83        3.56      1.54 o 
  11   2   5      165.50      167.98      5.48 o 
  12   2   5      117.98      124.86      4.82 o 
 -14   3   5       82.24       94.20      6.58 o 
 -13   3   5      206.87      214.91      6.54 o 
 -12   3   5      178.48      172.62      3.72 o 
 -11   3   5      124.86      122.82      3.42 o 
 -10   3   5      473.06      459.00      6.92 o 
  -9   3   5       45.30       48.93      2.99 o 
  -8   3   5      701.57      688.98      8.51 o 
  -7   3   5      155.59      152.71      3.16 o 
  -6   3   5      285.62      264.50      8.24 o 
  -5   3   5      600.50      593.83      6.91 o 
  -4   3   5      228.43      238.93      4.08 o 
  -3   3   5      273.76      280.22      4.27 o 
  -2   3   5     3079.41     3163.50     34.11 o 
  -1   3   5      228.60      259.89      6.36 o 
   0   3   5      358.47      383.96     13.61 o 
   1   3   5      980.16     1006.46     21.39 o 
   2   3   5       57.35       63.91      1.43 o 
   3   3   5      375.11      372.75      4.43 o 
   4   3   5     1005.17      998.93     13.02 o 
   5   3   5      254.04      251.75      5.10 o 
   6   3   5      511.20      499.06      8.34 o 
   7   3   5      360.98      348.79      6.95 o 
   8   3   5      226.45      212.42      5.43 o 
   9   3   5      347.77      351.71      7.65 o 
  10   3   5      250.69      245.42     10.96 o 
  11   3   5      145.84      146.50      7.56 o 
 -14   4   5      160.43      160.07      8.38 o 
 -13   4   5       68.24       68.04      4.26 o 
 -12   4   5      154.63      159.80      4.20 o 
 -11   4   5      195.21      203.90      6.91 o 
 -10   4   5      268.12      256.18      5.00 o 
  -9   4   5      143.41      159.75      3.70 o 
  -8   4   5      689.93      665.40      8.49 o 
  -7   4   5      352.83      344.59      5.29 o 
  -6   4   5      369.37      353.06      5.16 o 
  -5   4   5      485.92      498.31      7.56 o 
  -4   4   5      530.58      536.16      6.34 o 
  -3   4   5     1485.31     1542.51     14.49 o 
  -2   4   5     1126.62     1167.86     14.64 o 
  -1   4   5       42.40       39.96      2.23 o 
   0   4   5       12.02        9.09      1.04 o 
   1   4   5      655.10      717.72      9.66 o 
   2   4   5       19.47       17.64      1.93 o 
   3   4   5      119.86      104.42      2.28 o 
   4   4   5        6.41        5.20      1.07 o 
   5   4   5      316.73      336.46      6.15 o 
   6   4   5      362.66      350.29     10.40 o 
   7   4   5       84.04       81.40      4.88 o 
   8   4   5      372.96      380.16     11.73 o 
   9   4   5      398.15      394.34     12.44 o 
  10   4   5        6.86        9.90      2.32 o 
  11   4   5      242.39      245.70     10.15 o 
 -14   5   5        6.45        4.00      2.02 o 
 -13   5   5      159.05      163.97      4.54 o 
 -12   5   5       27.72       26.32      2.10 o 
 -11   5   5      101.83       94.20      3.18 o 
 -10   5   5      395.26      389.64      6.59 o 
  -9   5   5        5.88        7.15      1.40 o 
  -8   5   5      493.60      469.48      7.23 o 
  -7   5   5      152.51      145.32      4.61 o 
  -6   5   5      488.08      470.33      6.42 o 
  -5   5   5      109.81       99.56      3.36 o 
  -4   5   5      428.57      440.55      7.74 o 
  -3   5   5      404.61      407.98      7.21 o 
  -2   5   5      606.51      583.45      9.00 o 
  -1   5   5       80.49       82.97      2.77 o 
   0   5   5      627.19      661.41     12.90 o 
   1   5   5       50.22       44.04      5.32 o 
   2   5   5      229.66      239.45      4.66 o 
   3   5   5      278.56      275.85      5.99 o 
   4   5   5      222.12      205.55      5.18 o 
   5   5   5       32.00       28.73      2.29 o 
   6   5   5      198.84      194.62      5.35 o 
   7   5   5       12.53       12.11      1.74 o 
   8   5   5       89.97       92.35      5.62 o 
   9   5   5       98.08       98.05      5.98 o 
  10   5   5       46.92       55.29      5.40 o 
 -13   6   5       21.45       22.20      2.50 o 
 -12   6   5      215.38      215.16      6.77 o 
 -11   6   5       42.51       44.06      6.66 o 
 -10   6   5      136.97      134.45      4.80 o 
  -9   6   5      309.03      293.63      7.62 o 
  -8   6   5      194.67      198.51      5.58 o 
  -7   6   5      111.54      102.08      3.82 o 
  -6   6   5     1032.58     1006.04     25.73 o 
  -5   6   5      185.66      174.12      4.78 o 
  -4   6   5       54.50       52.38      4.54 o 
  -3   6   5       64.91       53.86      2.53 o 
  -2   6   5      561.00      529.51     11.84 o 
  -1   6   5       28.55       30.28      2.14 o 
   0   6   5      686.11      663.06     25.05 o 
   1   6   5      177.05      178.19      7.16 o 
   2   6   5      218.12      209.78      7.36 o 
   3   6   5      157.18      152.86      4.51 o 
   4   6   5      714.66      676.45     18.03 o 
   5   6   5        1.96        2.14      1.23 o 
   6   6   5       43.25       43.18      2.98 o 
   7   6   5      192.64      195.32      6.62 o 
   8   6   5        1.82        3.25      1.39 o 
   9   6   5       20.52       26.73      2.59 o 
  10   6   5      320.22      317.48     11.83 o 
 -12   7   5      182.55      178.49      6.09 o 
 -11   7   5       61.63       62.22      4.03 o 
 -10   7   5       47.06       47.55      3.48 o 
  -9   7   5      343.76      334.00      8.02 o 
  -8   7   5       66.74       72.01      3.55 o 
  -7   7   5       79.82       86.82      3.78 o 
  -6   7   5      235.18      200.02      6.11 o 
  -5   7   5      407.84      368.67      8.46 o 
  -4   7   5       61.55       59.94      2.89 o 
  -3   7   5     1531.93     1402.69     18.78 o 
  -2   7   5      522.23      476.06      8.67 o 
  -1   7   5      284.42      276.35      6.10 o 
   0   7   5      565.11      508.89     12.49 o 
   1   7   5     1210.92     1161.71     19.02 o 
   2   7   5      115.46      115.63      5.62 o 
   3   7   5      648.94      613.71     10.65 o 
   4   7   5      555.27      541.06      9.99 o 
   5   7   5      134.21      134.45      4.59 o 
   6   7   5      187.74      190.67      9.06 o 
   7   7   5      695.09      684.63     12.22 o 
   8   7   5       59.62       57.61      3.40 o 
   9   7   5       37.55       28.97      4.00 o 
 -11   8   5      108.99      108.07      4.75 o 
 -10   8   5       87.20       85.93      4.23 o 
  -9   8   5       24.89       17.87      2.28 o 
  -8   8   5      302.12      271.37      7.26 o 
  -7   8   5      114.11      103.82      4.78 o 
  -6   8   5      134.83      129.15      6.32 o 
  -5   8   5      207.14      190.48      5.60 o 
  -4   8   5       95.67       91.74      3.79 o 
  -3   8   5       88.36       88.38      3.63 o 
  -2   8   5       30.25       27.10      4.86 o 
  -1   8   5       76.91       77.55      3.58 o 
   0   8   5      131.55      130.10      4.18 o 
   1   8   5       45.86       46.99      4.45 o 
   2   8   5       13.67       16.03      2.86 o 
   3   8   5      266.16      276.59     14.72 o 
   4   8   5       20.46       17.42      3.11 o 
   5   8   5       19.51       21.55      2.34 o 
   6   8   5       88.44      104.30      4.27 o 
   7   8   5      115.20      109.50      6.18 o 
   8   8   5       74.37       67.49      6.06 o 
 -10   9   5       56.38       52.57      3.90 o 
  -9   9   5       14.84       16.89      2.32 o 
  -8   9   5      335.64      337.37     11.80 o 
  -7   9   5       51.57       48.83      3.56 o 
  -6   9   5       77.10       82.47     12.16 o 
  -5   9   5      650.66      649.38     17.03 o 
  -4   9   5       39.82       42.13      3.17 o 
  -3   9   5       52.18       45.95      3.22 o 
  -2   9   5      825.92      811.87     13.39 o 
  -1   9   5       22.43       24.59      2.48 o 
   0   9   5       45.38       52.22      6.43 o 
   1   9   5      591.94      577.26     15.54 o 
   2   9   5      175.73      181.24      5.60 o 
   3   9   5      253.45      246.76      6.64 o 
   4   9   5      201.06      191.77      5.85 o 
   5   9   5       88.99       94.40      4.68 o 
   6   9   5      201.87      201.14      8.94 o 
   7   9   5      108.75      116.91      6.80 o 
  -8  10   5      133.72      126.30      5.27 o 
  -7  10   5      132.15      129.95      5.27 o 
  -6  10   5      157.04      157.36      8.71 o 
  -5  10   5      222.38      223.65      6.80 o 
  -4  10   5      235.15      231.92      6.78 o 
  -3  10   5      112.38      127.76      5.42 o 
  -2  10   5      329.50      337.32      8.13 o 
  -1  10   5       26.60       35.93      3.44 o 
   0  10   5       51.75       66.08      5.91 o 
   1  10   5      144.11      150.39      7.56 o 
   2  10   5       11.78        9.13      1.71 o 
   3  10   5      288.31      307.95      7.79 o 
   4  10   5       27.58       30.73      2.80 o 
   5  10   5        9.79       11.24      2.48 o 
   6  10   5      276.33      293.78     11.23 o 
  -6  11   5        5.35        4.74      2.35 o 
  -5  11   5       40.02       47.07      3.77 o 
  -4  11   5       92.51       87.80      4.32 o 
  -3  11   5       19.91       18.61      2.37 o 
  -2  11   5       25.36       27.72      7.70 o 
  -1  11   5       14.81       15.40      2.97 o 
   0  11   5        7.65        8.87      2.27 o 
   1  11   5       24.08       29.57      2.75 o 
   2  11   5        5.41        5.46      1.32 o 
   3  11   5       70.22       72.61      5.25 o 
   4  11   5       62.59       69.53      5.16 o 
   5  11   5       43.58       31.33      3.94 o 
  -4  12   5      119.97      131.85      7.70 o 
  -3  12   5      176.00      191.56      6.52 o 
  -2  12   5      114.54      116.64      7.07 o 
  -1  12   5       66.81       64.65      6.09 o 
   0  12   5       84.81       87.92      5.97 o 
   1  12   5       10.30       10.77      2.39 o 
 -14   0   6       87.49       85.47      6.22 o 
 -13   0   6        2.04        1.50      1.83 o 
 -12   0   6      118.06      112.28      6.15 o 
 -11   0   6      431.32      428.45      8.25 o 
 -10   0   6      245.83      246.19      5.72 o 
  -9   0   6      778.78      777.21     16.04 o 
  -8   0   6       62.92       62.72      5.68 o 
  -7   0   6      375.98      396.84      9.06 o 
  -6   0   6       54.84       61.26      2.59 o 
  -5   0   6      884.98      875.65     14.92 o 
  -4   0   6     1220.63     1343.50     21.46 o 
  -3   0   6     1644.59     1812.79     28.09 o 
  -2   0   6      831.21      922.26     15.70 o 
   1   0   6      356.14      392.50      8.29 o 
   2   0   6     3155.72     3186.65     48.07 o 
   3   0   6     1850.74     1896.95     30.53 o 
   4   0   6      669.39      679.22     13.75 o 
   5   0   6     2631.82     2660.06     42.45 o 
   6   0   6     1892.15     1882.57     32.20 o 
   7   0   6       33.33       32.23      3.27 o 
   8   0   6      255.48      256.00      8.62 o 
   9   0   6      567.89      549.16     14.35 o 
  10   0   6       91.07       97.82      5.61 o 
  11   0   6      191.95      190.88      8.42 o 
  12   0   6       64.88       70.56      4.99 o 
 -14   1   6      182.66      191.89      7.04 o 
 -13   1   6      102.19      107.28      6.49 o 
 -12   1   6      167.90      179.98      5.33 o 
 -11   1   6      498.22      486.00      6.32 o 
 -10   1   6        9.01        9.92      1.15 o 
  -9   1   6     1890.01     1850.60     15.77 o 
  -8   1   6      259.04      271.06      4.40 o 
  -7   1   6      727.56      715.31     13.02 o 
  -6   1   6     1897.97     1927.62     17.58 o 
  -5   1   6     1463.69     1450.86     18.52 o 
  -4   1   6      761.82      764.62      7.87 o 
  -3   1   6     4746.15     5013.38     72.39 o 
  -2   1   6        2.45        2.49      0.78 o 
  -1   1   6      750.87      792.56     14.48 o 
   1   1   6      580.76      632.43     11.31 o 
   2   1   6     2054.80     2010.21     22.37 o 
   3   1   6     1266.16     1272.29     15.36 o 
   4   1   6      138.95      138.88      3.50 o 
   5   1   6     1084.67     1098.50     14.43 o 
   6   1   6      974.41      973.09     13.52 o 
   7   1   6      102.76       99.19      3.46 o 
   8   1   6      106.91      109.13      3.86 o 
   9   1   6       55.59       54.71      2.82 o 
  10   1   6       35.22       40.57      2.95 o 
  11   1   6      149.67      167.63      5.53 o 
  12   1   6       48.41       46.85      4.72 o 
 -14   2   6       36.29       35.72      5.99 o 
 -13   2   6      252.74      246.24      7.01 o 
 -12   2   6       76.02       81.92      3.01 o 
 -11   2   6      257.53      255.69      4.93 o 
 -10   2   6      141.14      144.16      2.95 o 
  -9   2   6     1097.94     1121.84     10.65 o 
  -8   2   6       87.24       85.62      2.42 o 
  -7   2   6      356.70      338.22      8.39 o 
  -6   2   6     1332.69     1396.06     19.26 o 
  -5   2   6      825.65      819.54     11.12 o 
  -4   2   6      139.77      123.20      3.27 o 
  -3   2   6      284.31      296.36      6.14 o 
  -2   2   6      213.83      215.58      4.21 o 
  -1   2   6      132.12      135.12      3.16 o 
   0   2   6      253.46      258.18      4.95 o 
   1   2   6      845.22      884.67     10.38 o 
   2   2   6       87.47       88.57      1.85 o 
   3   2   6      118.62      136.69      2.41 o 
   4   2   6      311.81      330.32      5.88 o 
   5   2   6      572.69      557.99      8.75 o 
   6   2   6       38.44       37.60      2.40 o 
   7   2   6      230.86      230.58      5.50 o 
   8   2   6       57.41       57.41      2.77 o 
   9   2   6       42.78       46.93      3.74 o 
  10   2   6      241.99      245.47      6.54 o 
  11   2   6      186.82      194.57      5.96 o 
 -14   3   6       38.75       42.29      4.98 o 
 -13   3   6        2.26        2.25      1.01 o 
 -12   3   6       63.44       67.89      2.69 o 
 -11   3   6        8.55        9.26      1.22 o 
 -10   3   6       93.75       92.66      2.39 o 
  -9   3   6      124.69      115.62      3.04 o 
  -8   3   6       82.93       82.63      2.46 o 
  -7   3   6      231.51      235.09      4.54 o 
  -6   3   6        5.04        4.02      0.83 o 
  -5   3   6      137.90      138.37      2.71 o 
  -4   3   6      262.62      266.71      3.83 o 
  -3   3   6      337.20      360.65      6.74 o 
  -2   3   6      268.21      274.71      5.12 o 
  -1   3   6      338.24      359.54      6.01 o 
   0   3   6      167.68      161.99      2.89 o 
   1   3   6      130.31      126.77      3.72 o 
   2   3   6      763.45      791.62      9.69 o 
   3   3   6       53.79       52.32      2.09 o 
   4   3   6      154.30      144.98      6.15 o 
   5   3   6      216.95      216.03      4.75 o 
   6   3   6      248.05      236.35      7.11 o 
   7   3   6      117.85      113.30      6.74 o 
   8   3   6      144.54      160.54      7.18 o 
   9   3   6       11.95        9.25      2.12 o 
  10   3   6        4.03        2.95      1.43 o 
  11   3   6        8.10        8.33      2.16 o 
 -14   4   6        3.47        2.98      2.40 o 
 -13   4   6        0.38       -0.62      0.91 o 
 -12   4   6      137.45      133.24      3.83 o 
 -11   4   6        3.65        5.00      1.09 o 
 -10   4   6       57.80       57.40      2.33 o 
  -9   4   6       45.93       48.37      2.13 o 
  -8   4   6      195.95      201.94      4.04 o 
  -7   4   6       31.85       33.23      2.10 o 
  -6   4   6      101.50      101.08      2.62 o 
  -5   4   6      232.01      236.96      3.82 o 
  -4   4   6      350.72      361.57      6.63 o 
  -3   4   6      310.86      316.59      5.97 o 
  -2   4   6       64.78       64.03      2.44 o 
  -1   4   6      560.71      570.20     12.26 o 
   0   4   6       16.62       15.26      1.34 o 
   1   4   6      110.75      114.44      3.06 o 
   2   4   6       71.03       69.21      2.28 o 
   3   4   6       45.97       47.33      2.57 o 
   4   4   6      265.96      270.13      8.72 o 
   5   4   6       94.55       91.96      4.97 o 
   6   4   6       36.09       40.07      3.96 o 
   7   4   6      144.58      144.45      6.76 o 
   8   4   6      130.94      128.78      6.61 o 
   9   4   6        3.71        6.10      1.90 o 
  10   4   6      103.02      104.62      6.44 o 
 -13   5   6      148.53      147.38      5.24 o 
 -12   5   6      403.44      403.50      9.08 o 
 -11   5   6      141.08      138.27      8.72 o 
 -10   5   6      172.15      167.90      5.20 o 
  -9   5   6      546.45      544.88     21.65 o 
  -8   5   6       91.32       92.17      3.61 o 
  -7   5   6      429.92      414.74      8.08 o 
  -6   5   6      839.85      871.04     19.94 o 
  -5   5   6      166.77      169.53      7.05 o 
  -4   5   6     1125.82     1081.85     14.78 o 
  -3   5   6     1387.91     1409.94     17.98 o 
  -2   5   6       22.59       27.77      8.40 o 
  -1   5   6     1477.48     1486.13     18.41 o 
   0   5   6     1237.87     1246.52     15.84 o 
   1   5   6      354.96      357.94      6.34 o 
   2   5   6      899.01      873.14     18.16 o 
   3   5   6     1202.48     1213.39     16.72 o 
   4   5   6        6.68        7.22      1.33 o 
   5   5   6      461.93      446.15     27.89 o 
   6   5   6      213.68      218.26      6.31 o 
   7   5   6        7.60        7.68      1.44 o 
   8   5   6      211.25      207.53      6.12 o 
   9   5   6      224.80      226.09      6.62 o 
  10   5   6       73.01       82.04      5.71 o 
 -13   6   6       10.63       11.54      1.95 o 
 -12   6   6      205.54      202.68      6.30 o 
 -11   6   6      515.04      517.57     10.51 o 
 -10   6   6      189.48      197.65      5.93 o 
  -9   6   6      276.64      270.95      6.86 o 
  -8   6   6      424.53      428.21      8.77 o 
  -7   6   6      115.34      116.25      4.17 o 
  -6   6   6      240.34      218.31      7.28 o 
  -5   6   6      348.99      338.71      7.15 o 
  -4   6   6      149.63      151.99      4.43 o 
  -3   6   6      448.81      413.76      7.79 o 
  -2   6   6      232.91      230.14      8.22 o 
  -1   6   6       89.86       89.77      3.20 o 
   0   6   6      391.79      375.61      6.97 o 
   1   6   6       33.10       33.31      2.20 o 
   2   6   6      384.60      381.51     10.94 o 
   3   6   6      353.33      342.84      7.37 o 
   4   6   6      103.19       99.04      7.82 o 
   5   6   6      395.36      398.37      8.42 o 
   6   6   6      302.61      309.10     11.89 o 
   7   6   6       48.53       50.52      3.47 o 
   8   6   6      277.20      291.49      7.53 o 
   9   6   6      100.02      109.31      4.55 o 
  10   6   6       53.34       54.21      5.10 o 
 -12   7   6      103.33      105.99      4.66 o 
 -11   7   6      256.86      247.47      7.13 o 
 -10   7   6        2.51        2.74      1.50 o 
  -9   7   6      231.81      213.81      6.50 o 
  -8   7   6       97.66      101.81      5.75 o 
  -7   7   6       77.58       73.62      3.47 o 
  -6   7   6      237.90      229.94      6.13 o 
  -5   7   6       97.41      106.46      5.89 o 
  -4   7   6      183.32      160.67      4.83 o 
  -3   7   6      822.28      796.28     12.57 o 
  -2   7   6       61.26       62.73      2.92 o 
  -1   7   6      480.19      463.16      9.96 o 
   0   7   6      892.97      859.37     12.75 o 
   1   7   6      134.82      137.81      6.45 o 
   2   7   6      770.67      758.61     17.60 o 
   3   7   6      775.84      731.27     12.31 o 
   4   7   6      116.31      116.37      5.22 o 
   5   7   6      559.47      529.51     10.31 o 
   6   7   6      196.36      194.77      6.44 o 
   7   7   6       31.20       36.48      3.03 o 
   8   7   6      156.22      158.13      5.46 o 
   9   7   6      150.84      146.76      7.82 o 
 -11   8   6      143.25      135.68      5.35 o 
 -10   8   6       70.11       72.58      4.18 o 
  -9   8   6      354.04      347.82      8.60 o 
  -8   8   6       83.71       78.31      4.35 o 
  -7   8   6      415.89      395.14     12.39 o 
  -6   8   6      157.85      157.70      8.64 o 
  -5   8   6      242.35      239.24      6.45 o 
  -4   8   6      675.99      627.92     11.29 o 
  -3   8   6      232.00      246.95      8.40 o 
  -2   8   6       14.03       15.24      2.77 o 
  -1   8   6      732.89      743.11     20.71 o 
   0   8   6      202.25      201.13      5.37 o 
   1   8   6       87.00       95.30      5.60 o 
   2   8   6      538.01      553.31     14.90 o 
   3   8   6      370.11      384.52      8.51 o 
   4   8   6       13.81       11.73      4.95 o 
   5   8   6      317.43      330.49      8.05 o 
   6   8   6       73.19       75.38      5.31 o 
   7   8   6        0.14        1.39      0.95 o 
   8   8   6       52.16       54.33      5.46 o 
 -10   9   6       94.30       96.85      4.62 o 
  -9   9   6      228.50      239.45      8.02 o 
  -8   9   6        7.25        6.58      3.01 o 
  -7   9   6       11.74       10.42      1.80 o 
  -6   9   6      102.39      104.05      4.46 o 
  -5   9   6      110.57      102.07      4.36 o 
  -4   9   6       91.34       85.11      5.61 o 
  -3   9   6       82.74       85.33      5.91 o 
  -2   9   6      119.55      118.80      4.49 o 
  -1   9   6       60.67       53.83      3.42 o 
   0   9   6        7.34        7.21      2.42 o 
   1   9   6       30.62       29.53      3.85 o 
   2   9   6       45.17       47.87      3.47 o 
   3   9   6       17.65       14.89      2.27 o 
   4   9   6       85.68       89.86      4.10 o 
   5   9   6       29.89       31.74      2.86 o 
   6   9   6       29.05       29.90      3.88 o 
   7   9   6       38.58       37.39      4.39 o 
  -8  10   6        3.13        5.47      1.80 o 
  -7  10   6      103.54       90.52      5.41 o 
  -6  10   6      261.94      263.11      7.56 o 
  -5  10   6       66.90       62.84      4.17 o 
  -4  10   6       87.47       80.95      4.00 o 
  -3  10   6      168.98      174.03      9.62 o 
  -2  10   6       40.64       42.10      4.97 o 
  -1  10   6      135.09      131.30      7.33 o 
   0  10   6      221.09      225.30      9.59 o 
   1  10   6       19.90       15.18      2.97 o 
   2  10   6       81.90       76.01      3.91 o 
   3  10   6       51.41       52.84      5.70 o 
   4  10   6       39.38       40.43      3.24 o 
   5  10   6       50.40       56.12      5.55 o 
  -6  11   6       64.13       68.70      4.51 o 
  -5  11   6       56.25       56.93      4.11 o 
  -4  11   6       65.14       66.80      4.41 o 
  -3  11   6       18.27       16.55      2.87 o 
  -2  11   6       83.94       91.52      4.33 o 
  -1  11   6       92.49       97.57      6.37 o 
   0  11   6       82.89       83.89      5.85 o 
   1  11   6        1.75        5.32      1.33 o 
   2  11   6       47.31       50.47      3.78 o 
   3  11   6       41.45       40.88      3.33 o 
  -3  12   6      402.60      445.36     14.63 o 
   0  12   6      426.50      478.80     15.57 o 
   1  12   6        1.75        0.97      1.26 o 
 -14   1   7       30.77       24.68      2.90 o 
 -13   1   7       80.59       77.59      4.59 o 
 -12   1   7       35.23       32.88      3.24 o 
 -11   1   7       78.27       75.33      2.65 o 
 -10   1   7      200.17      192.12      4.13 o 
  -9   1   7       21.97       21.04      1.49 o 
  -8   1   7      112.44      114.58      3.37 o 
  -7   1   7      237.38      250.82      5.07 o 
  -6   1   7       15.47       16.49      1.54 o 
  -5   1   7      125.19      127.75      2.41 o 
  -4   1   7      802.61      859.39     10.58 o 
  -3   1   7       87.10       89.85      2.84 o 
  -2   1   7      116.17      120.13      4.22 o 
  -1   1   7     1206.10     1300.51     22.35 o 
   1   1   7      327.76      330.34      7.25 o 
   2   1   7      638.42      630.12      8.81 o 
   3   1   7      342.54      347.49      6.03 o 
   4   1   7      262.62      257.55      5.22 o 
   5   1   7       75.43       68.08      2.67 o 
   6   1   7       62.87       60.43      2.61 o 
   7   1   7      145.41      149.90      4.42 o 
   8   1   7       28.09       28.76      2.35 o 
   9   1   7       19.27       18.25      2.39 o 
  10   1   7       93.23      100.81      4.11 o 
  11   1   7       52.93       51.08      3.47 o 
 -14   2   7       42.01       44.87      3.68 o 
 -13   2   7      125.16      132.76      3.98 o 
 -12   2   7      239.22      244.77      9.59 o 
 -11   2   7       66.25       65.33      2.48 o 
 -10   2   7      219.04      217.16      3.76 o 
  -9   2   7      177.66      179.86      3.78 o 
  -8   2   7      439.89      424.35      6.11 o 
  -7   2   7       96.78       86.82      4.53 o 
  -6   2   7      292.63      321.91      7.57 o 
  -5   2   7      989.72      977.62     13.04 o 
  -4   2   7      457.19      408.88      5.18 o 
  -3   2   7      270.32      296.75      4.06 o 
  -2   2   7     1376.70     1361.27     16.54 o 
  -1   2   7     1050.17     1043.89     13.27 o 
   0   2   7      102.55      108.94      2.44 o 
   1   2   7      287.59      292.88      6.17 o 
   2   2   7      759.43      757.28      8.07 o 
   3   2   7        0.01        0.71      0.49 o 
   4   2   7      509.56      510.25      8.10 o 
   5   2   7      403.60      425.75      7.50 o 
   6   2   7      165.76      170.14      4.49 o 
   7   2   7      219.40      218.12      5.45 o 
   8   2   7      221.77      237.19      5.99 o 
   9   2   7      125.97      136.76      6.88 o 
  10   2   7      268.76      274.04     10.39 o 
  11   2   7       34.50       30.95      3.91 o 
 -14   3   7       34.90       39.07      4.87 o 
 -13   3   7      148.46      155.03      8.99 o 
 -12   3   7      386.85      396.04     10.59 o 
 -11   3   7       51.59       50.69      2.45 o 
 -10   3   7      942.98      927.51     12.26 o 
  -9   3   7       83.22       81.61      2.58 o 
  -8   3   7      502.36      489.48     10.45 o 
  -7   3   7     1403.40     1409.06     21.57 o 
  -6   3   7       11.43       14.28      1.14 o 
  -5   3   7     1490.26     1466.67     14.48 o 
  -4   3   7     3144.31     3124.27     34.73 o 
  -3   3   7      112.55      113.84      3.28 o 
  -2   3   7     3062.59     3030.90     33.48 o 
  -1   3   7     2478.99     2598.87     30.51 o 
   0   3   7      242.75      235.54      5.18 o 
   1   3   7     1175.13     1173.17     14.70 o 
   2   3   7     1326.96     1322.62     13.47 o 
   3   3   7      110.82      103.16      4.97 o 
   4   3   7     1185.34     1209.83     23.35 o 
   5   3   7      188.59      185.35      7.15 o 
   6   3   7      280.61      287.70      9.57 o 
   7   3   7      256.46      264.82      9.38 o 
   8   3   7      220.14      206.69      8.49 o 
   9   3   7      146.18      138.21      7.07 o 
  10   3   7      278.77      273.05     10.61 o 
 -13   4   7       78.87       85.01      5.46 o 
 -12   4   7      289.83      295.65      7.25 o 
 -11   4   7      123.61      131.72      3.66 o 
 -10   4   7      726.89      707.96      9.49 o 
  -9   4   7      100.28       98.11      4.70 o 
  -8   4   7      426.34      406.27     10.81 o 
  -7   4   7      932.96      945.86     17.26 o 
  -6   4   7      121.36      115.86      8.50 o 
  -5   4   7      820.89      776.05     11.58 o 
  -4   4   7     2273.02     2232.46     57.91 o 
  -3   4   7      141.83      137.78      6.55 o 
  -2   4   7     1524.54     1498.87     18.55 o 
  -1   4   7     1290.19     1298.38     16.41 o 
   0   4   7      160.43      157.46      3.87 o 
   1   4   7      311.28      302.90     10.19 o 
   2   4   7      693.78      672.36     15.25 o 
   3   4   7      139.61      127.53      4.11 o 
   4   4   7      660.61      655.65     11.03 o 
   5   4   7       88.32       83.77      4.93 o 
   6   4   7       76.44       71.70      4.68 o 
   7   4   7      222.21      217.49      8.70 o 
   8   4   7        7.35        6.38      1.92 o 
   9   4   7       68.55       71.93      5.22 o 
  10   4   7      255.80      272.27     10.83 o 
 -14   5   7       43.02       27.08      3.85 o 
 -13   5   7      175.27      181.43      5.90 o 
 -12   5   7      119.28      117.34      8.01 o 
 -11   5   7      165.75      165.67      5.36 o 
 -10   5   7       32.83       30.12      2.59 o 
  -9   5   7        7.93        7.86      1.49 o 
  -8   5   7      234.47      236.56     10.65 o 
  -7   5   7       79.86       80.12      7.21 o 
  -6   5   7        1.45        2.50      0.95 o 
  -5   5   7      143.69      146.88     10.08 o 
  -4   5   7      819.79      769.89     11.74 o 
  -3   5   7       31.24       27.12      2.06 o 
  -2   5   7      131.36      134.32      3.89 o 
  -1   5   7     2342.70     2313.26     48.75 o 
   0   5   7       30.78       33.68      2.91 o 
   1   5   7      507.10      504.17      8.19 o 
   2   5   7     1932.02     1875.54     33.47 o 
   3   5   7      113.79      111.82      7.35 o 
   4   5   7      267.90      263.55      6.48 o 
   5   5   7      975.26      919.70     14.48 o 
   6   5   7      107.64      109.54      4.34 o 
   7   5   7      187.63      187.68      5.85 o 
   8   5   7      659.49      659.93     12.40 o 
   9   5   7       65.98       66.91      4.69 o 
  10   5   7      272.45      295.81     11.19 o 
 -13   6   7       28.77       32.64      3.03 o 
 -12   6   7       48.68       51.11      6.16 o 
 -11   6   7      142.91      139.51      5.12 o 
 -10   6   7      188.77      191.72      7.06 o 
  -9   6   7        9.70       10.81      1.73 o 
  -8   6   7      561.10      535.39     10.19 o 
  -7   6   7       55.56       54.27      3.10 o 
  -6   6   7       60.82       66.56      3.13 o 
  -5   6   7      669.29      647.74     10.95 o 
  -4   6   7      400.24      378.89      7.65 o 
  -3   6   7       95.08       92.10      4.93 o 
  -2   6   7     1081.40     1026.73     14.53 o 
  -1   6   7      189.47      180.76      4.72 o 
   0   6   7      219.89      220.28      7.89 o 
   1   6   7       57.54       59.19      4.29 o 
   2   6   7      384.04      377.07     11.23 o 
   3   6   7       64.44       57.25      3.01 o 
   4   6   7      158.26      167.80      7.77 o 
   5   6   7      139.52      143.13      6.80 o 
   6   6   7      123.41      125.80      4.75 o 
   7   6   7       27.45       33.03      2.92 o 
   8   6   7       91.95       88.84      4.12 o 
   9   6   7        4.09        5.07      1.26 o 
 -12   7   7       69.25       62.20      4.19 o 
 -11   7   7      188.01      178.89      6.07 o 
 -10   7   7      108.26       94.46      4.32 o 
  -9   7   7       65.98       63.94      4.03 o 
  -8   7   7      205.77      198.11      5.97 o 
  -7   7   7      253.92      233.24      6.38 o 
  -6   7   7      127.41      123.63      4.47 o 
  -5   7   7      347.04      328.03     11.23 o 
  -4   7   7       23.08       19.67      2.05 o 
  -3   7   7       81.26       76.83      3.33 o 
  -2   7   7       93.25       76.08      3.27 o 
  -1   7   7      128.93      114.24      5.06 o 
   0   7   7       11.19       15.45      4.33 o 
   1   7   7      418.17      392.57     11.86 o 
   2   7   7       77.09       72.28      4.87 o 
   3   7   7       55.84       63.23      3.57 o 
   4   7   7       19.57       16.01      2.07 o 
   5   7   7      252.74      250.47      9.01 o 
   6   7   7       15.77       16.73      2.28 o 
   7   7   7        4.89        5.74      1.39 o 
   8   7   7        4.41        4.45      1.14 o 
   9   7   7       24.15       14.61      2.40 o 
 -11   8   7       44.14       45.44      3.65 o 
 -10   8   7      112.52      119.32      5.92 o 
  -9   8   7       22.49       20.16      2.94 o 
  -8   8   7       29.66       27.57      2.74 o 
  -7   8   7      316.94      318.78      7.96 o 
  -6   8   7       49.81       48.12      3.43 o 
  -5   8   7       27.43       26.72      2.55 o 
  -4   8   7      122.89      121.69      4.75 o 
  -3   8   7       29.79       29.55      2.59 o 
  -2   8   7       74.67       58.80      3.25 o 
  -1   8   7      230.19      216.81      5.82 o 
   0   8   7       77.43       77.81      5.22 o 
   1   8   7      312.79      307.22     10.75 o 
   2   8   7      240.81      228.28      6.48 o 
   3   8   7       33.07       27.31      2.70 o 
   4   8   7      313.88      300.72     10.03 o 
   5   8   7      287.70      289.38      7.67 o 
   6   8   7       60.65       62.37      4.62 o 
   7   8   7      185.51      188.54      6.20 o 
  -9   9   7      132.86      125.91      6.77 o 
  -8   9   7      208.03      200.22      6.57 o 
  -7   9   7      500.59      483.55     10.57 o 
  -6   9   7      108.66      111.29      4.65 o 
  -5   9   7      356.71      351.87      8.51 o 
  -4   9   7      332.89      330.26     15.67 o 
  -3   9   7       72.21       68.00      5.41 o 
  -2   9   7      250.88      245.26      6.65 o 
  -1   9   7      389.17      391.29     12.85 o 
   0   9   7       19.23       21.56      3.67 o 
   1   9   7      600.70      610.26     16.81 o 
   2   9   7      119.26      124.56      4.91 o 
   3   9   7        0.83        3.17      1.29 o 
   4   9   7      443.79      469.79     10.33 o 
   5   9   7      107.29      109.45      6.51 o 
   6   9   7       13.83       16.88      2.34 o 
  -8  10   7      143.38      127.02      7.53 o 
  -7  10   7      516.01      506.34     20.80 o 
  -6  10   7       48.40       45.80      3.66 o 
  -5  10   7      262.10      272.72      7.72 o 
  -4  10   7      347.61      353.28     17.75 o 
  -3  10   7       80.09       85.26      9.62 o 
  -2  10   7      168.56      185.75      5.99 o 
  -1  10   7      363.14      340.87     12.35 o 
   0  10   7       10.98        9.47      2.50 o 
   1  10   7      296.42      287.55     11.17 o 
   2  10   7      132.24      126.42      5.08 o 
   3  10   7       64.44       63.02      4.19 o 
   4  10   7      184.98      190.22      6.33 o 
   5  10   7      144.28      145.22      7.59 o 
  -5  11   7      285.90      288.31     14.15 o 
  -4  11   7      285.96      298.22      8.29 o 
  -3  11   7       80.78       99.42      4.60 o 
  -2  11   7      183.60      188.19      9.28 o 
  -1  11   7      395.51      388.40     13.84 o 
   0  11   7       14.10        9.75      2.51 o 
   1  11   7      187.61      194.97     13.02 o 
   2  11   7      236.44      234.13     15.20 o 
   3  11   7        9.44        8.34      1.91 o 
 -14   0   8       34.78       34.94      4.64 o 
 -13   0   8      214.50      230.75      9.58 o 
 -12   0   8      385.49      386.68      8.30 o 
 -11   0   8      167.54      156.37      6.67 o 
 -10   0   8      309.19      318.23      9.77 o 
  -9   0   8      243.87      235.51      8.04 o 
  -8   0   8     1645.77     1565.39     28.31 o 
  -7   0   8      317.69      328.09      9.40 o 
  -6   0   8      536.24      550.77     10.91 o 
  -5   0   8      274.36      256.06      6.45 o 
  -4   0   8     1644.58     1689.70     27.27 o 
  -3   0   8     1151.34     1227.57     20.90 o 
  -2   0   8      517.80      613.90     12.23 o 
   1   0   8      789.49      786.01     14.87 o 
   2   0   8       19.51       18.59      2.09 o 
   3   0   8     2641.16     2617.71     41.53 o 
   4   0   8      785.23      779.52     15.95 o 
   5   0   8        6.85        5.86      1.50 o 
   6   0   8      528.07      519.08     12.84 o 
   7   0   8      626.91      626.64     15.09 o 
   8   0   8       80.41       88.65      5.07 o 
   9   0   8      383.03      393.83     12.11 o 
  10   0   8       49.79       46.10      4.58 o 
 -14   1   8      237.23      249.14      9.14 o 
 -13   1   8       14.62       14.71      1.68 o 
 -12   1   8      192.65      198.89      4.56 o 
 -11   1   8      575.94      583.40      8.45 o 
 -10   1   8      173.82      176.70      4.03 o 
  -9   1   8      135.33      135.73      4.28 o 
  -8   1   8     2481.24     2494.00     44.76 o 
  -7   1   8       50.69       46.61      4.07 o 
  -6   1   8      250.79      231.66      4.94 o 
  -5   1   8     1015.80     1025.35     11.18 o 
  -4   1   8      832.14      849.47     10.80 o 
  -3   1   8      242.09      219.60      4.18 o 
  -2   1   8      822.43      804.11     10.66 o 
  -1   1   8      664.03      652.14     13.45 o 
   0   1   8      219.25      203.79      5.37 o 
   1   1   8      928.66      874.32     15.59 o 
   2   1   8       77.10       81.18      2.94 o 
   3   1   8     1081.53     1070.68     19.14 o 
   4   1   8      329.00      309.64      6.03 o 
   5   1   8       30.69       26.44      2.01 o 
   6   1   8      103.25       94.56      3.37 o 
   7   1   8      294.81      289.70      6.57 o 
   8   1   8      171.51      174.03      5.13 o 
   9   1   8       52.30       53.07      4.87 o 
  10   1   8        7.88        7.91      2.10 o 
 -14   2   8        4.13        3.91      2.51 o 
 -13   2   8       29.04       31.60      2.33 o 
 -12   2   8       34.87       37.97      2.96 o 
 -11   2   8       14.92       17.47      3.04 o 
 -10   2   8      135.18      130.96      4.30 o 
  -9   2   8      178.42      173.93      3.79 o 
  -8   2   8      775.90      774.13      9.35 o 
  -7   2   8      394.87      398.58      7.30 o 
  -6   2   8      346.48      349.39      8.68 o 
  -5   2   8      485.20      514.38      8.37 o 
  -4   2   8      511.36      523.26      8.37 o 
  -3   2   8      467.67      481.00      8.02 o 
  -2   2   8     1472.14     1546.30     28.88 o 
  -1   2   8      663.80      639.33     10.86 o 
   0   2   8      747.35      760.40     13.37 o 
   1   2   8      895.24      885.63     12.18 o 
   2   2   8       35.66       38.27      3.40 o 
   3   2   8     1818.13     1846.19     32.03 o 
   4   2   8      383.53      388.36     10.63 o 
   5   2   8      165.42      166.79      6.72 o 
   6   2   8      409.94      398.65     11.47 o 
   7   2   8      218.71      219.50      8.39 o 
   8   2   8       30.31       26.93      3.43 o 
   9   2   8      392.84      387.30     12.51 o 
  10   2   8        2.35        2.98      1.43 o 
 -14   3   8       77.32       74.90      6.56 o 
 -13   3   8       55.36       60.46      4.38 o 
 -12   3   8      218.26      222.43      6.18 o 
 -11   3   8      131.87      134.59      3.64 o 
 -10   3   8       35.86       38.32      3.40 o 
  -9   3   8      134.71      134.05      3.35 o 
  -8   3   8      929.54      952.95     11.04 o 
  -7   3   8      190.37      197.89      5.03 o 
  -6   3   8      410.96      422.79      7.76 o 
  -5   3   8      467.69      480.15      8.28 o 
  -4   3   8      108.71      108.04      3.42 o 
  -3   3   8      362.16      369.70     12.49 o 
  -2   3   8      485.69      491.37      8.09 o 
  -1   3   8      602.23      611.86      9.34 o 
   0   3   8      415.71      424.72      9.63 o 
   1   3   8      742.96      749.04     10.68 o 
   2   3   8       63.53       66.47      2.86 o 
   3   3   8       53.93       54.11      3.74 o 
   4   3   8       67.44       75.71      4.55 o 
   5   3   8        2.22        2.86      1.34 o 
   6   3   8      228.42      239.24      8.85 o 
   7   3   8       53.68       50.55      4.68 o 
   8   3   8       51.40       55.44      5.19 o 
   9   3   8       11.48       11.09      2.46 o 
  10   3   8       84.76       80.21      5.49 o 
 -14   4   8      130.86      136.42      7.22 o 
 -13   4   8        8.32        5.89      1.95 o 
 -12   4   8       47.72       49.27      4.91 o 
 -11   4   8      425.14      421.96      8.82 o 
 -10   4   8       55.81       60.88      3.32 o 
  -9   4   8      352.13      359.46      7.69 o 
  -8   4   8      204.65      206.64      8.46 o 
  -7   4   8       16.91       17.68      1.85 o 
  -6   4   8      276.45      279.30      6.21 o 
  -5   4   8     1230.41     1214.01     23.55 o 
  -4   4   8      516.40      515.52     11.66 o 
  -3   4   8      551.61      552.08      9.10 o 
  -2   4   8      801.55      760.93     11.23 o 
  -1   4   8       50.05       48.82      3.04 o 
   0   4   8       54.98       58.92      2.45 o 
   1   4   8      279.34      266.58      5.42 o 
   2   4   8       89.03       83.20      3.35 o 
   3   4   8       21.17       21.53      2.68 o 
   4   4   8      191.34      190.38      9.40 o 
   5   4   8       65.66       64.70      5.38 o 
   6   4   8       41.16       44.74      4.52 o 
   7   4   8       56.72       49.00      4.87 o 
   8   4   8       18.99       20.33      3.30 o 
   9   4   8       68.61       68.50      6.09 o 
 -13   5   8       54.14       49.61      5.07 o 
 -12   5   8       40.08       45.07      8.26 o 
 -11   5   8      316.51      312.00      7.68 o 
 -10   5   8       53.55       60.64      3.45 o 
  -9   5   8      245.57      235.45      6.49 o 
  -8   5   8      183.37      183.58      6.58 o 
  -7   5   8      167.02      155.32      5.83 o 
  -6   5   8      402.06      384.05     12.57 o 
  -5   5   8      962.29      892.52     13.43 o 
  -4   5   8       88.17       95.08      3.51 o 
  -3   5   8     1021.18      971.43     13.95 o 
  -2   5   8      760.18      744.58     11.42 o 
  -1   5   8       50.29       50.07      4.83 o 
   0   5   8      397.11      392.85      7.26 o 
   1   5   8      662.80      617.29     15.14 o 
   2   5   8        0.51        0.11      1.35 o 
   3   5   8      387.14      388.29     14.80 o 
   4   5   8      273.93      263.03      6.74 o 
   5   5   8       89.43       86.98      3.87 o 
   6   5   8      269.07      269.01      7.17 o 
   7   5   8       74.11       82.06      3.93 o 
   8   5   8       32.19       36.77      3.16 o 
   9   5   8      194.83      217.04      9.54 o 
 -13   6   8      186.14      192.13      6.37 o 
 -12   6   8        3.88        4.13      1.47 o 
 -11   6   8      263.61      268.45      7.35 o 
 -10   6   8      173.93      171.25      5.65 o 
  -9   6   8       56.68       61.26      3.52 o 
  -8   6   8      150.12      148.52      9.71 o 
  -7   6   8      445.16      438.98      8.99 o 
  -6   6   8      262.52      237.76      6.18 o 
  -5   6   8      400.27      425.92      8.56 o 
  -4   6   8      189.70      189.90      5.28 o 
  -3   6   8     1004.42      974.86     14.43 o 
  -2   6   8      190.38      178.36      4.90 o 
  -1   6   8       97.49       89.27      4.63 o 
   0   6   8      813.32      803.90     32.47 o 
   1   6   8      436.76      410.54     12.09 o 
   2   6   8       12.23       10.37      2.40 o 
   3   6   8      913.57      909.06     14.65 o 
   4   6   8      356.76      344.94      9.00 o 
   5   6   8      109.74      118.37      4.65 o 
   6   6   8      348.92      336.90     13.87 o 
   7   6   8      292.27      294.43      8.59 o 
   8   6   8       28.89       27.73      2.75 o 
 -12   7   8       47.26       47.68      4.65 o 
 -11   7   8      480.38      475.06     10.57 o 
 -10   7   8       99.26       97.95      4.43 o 
  -9   7   8      213.22      197.88      6.20 o 
  -8   7   8      482.41      480.64     10.07 o 
  -7   7   8       36.36       38.97      3.06 o 
  -6   7   8       13.90       10.65      4.52 o 
  -5   7   8      937.91      907.04     32.51 o 
  -4   7   8       43.54       41.23      2.95 o 
  -3   7   8      217.84      217.29      6.92 o 
  -2   7   8      380.49      369.38     13.53 o 
  -1   7   8       16.22       16.53      2.37 o 
   0   7   8      225.52      228.29      8.93 o 
   1   7   8      355.83      332.19     11.05 o 
   2   7   8       78.10       76.59      3.75 o 
   3   7   8      577.34      590.46     11.37 o 
   4   7   8      124.56      133.60      5.07 o 
   5   7   8       40.58       39.48      3.25 o 
   6   7   8      247.32      251.07     16.64 o 
   7   7   8      115.20      115.61      4.88 o 
   8   7   8        5.00        5.93      1.58 o 
 -11   8   8      212.77      225.21     10.19 o 
 -10   8   8       10.55       11.45      1.95 o 
  -9   8   8      216.23      223.02     11.22 o 
  -8   8   8      188.13      191.98      6.28 o 
  -7   8   8       31.48       30.68      2.84 o 
  -6   8   8      170.14      158.45      5.44 o 
  -5   8   8      504.18      505.26     22.97 o 
  -4   8   8      175.86      169.14      5.48 o 
  -3   8   8      558.68      581.57     18.70 o 
  -2   8   8      386.15      386.72     19.26 o 
  -1   8   8      133.66      130.36      6.97 o 
   0   8   8       99.49       93.57      5.94 o 
   1   8   8      435.52      441.55     13.63 o 
   2   8   8       11.15       12.47      1.97 o 
   3   8   8      451.23      432.71      9.69 o 
   4   8   8      116.56      116.39      4.83 o 
   5   8   8      105.29      111.59      4.77 o 
   6   8   8      158.74      149.96      5.57 o 
  -9   9   8      118.76      127.16      5.29 o 
  -8   9   8       63.95       62.33      4.25 o 
  -7   9   8       37.10       37.91      3.28 o 
  -6   9   8       48.38       43.73      3.69 o 
  -5   9   8      224.54      214.18      6.54 o 
  -4   9   8       61.45       64.48      3.75 o 
  -3   9   8      179.08      177.00      9.07 o 
  -2   9   8       32.96       32.49      2.92 o 
  -1   9   8       36.69       40.59      4.76 o 
   0   9   8        0.63        2.81      1.87 o 
   1   9   8      103.15      102.53      6.47 o 
   2   9   8        1.64        1.06      1.23 o 
   3   9   8      111.87      113.74      4.88 o 
   4   9   8        8.17        8.41      1.76 o 
   5   9   8       34.99       34.44      3.07 o 
  -7  10   8       10.29        8.52      3.42 o 
  -6  10   8      193.84      204.99      6.73 o 
  -5  10   8       26.67       25.60      2.80 o 
  -4  10   8       18.72       20.32      2.47 o 
  -3  10   8       88.66       94.51      4.40 o 
  -2  10   8      132.39      144.46      8.04 o 
  -1  10   8        6.81       11.05      2.78 o 
   0  10   8      258.23      277.46     11.21 o 
   1  10   8       14.83       11.51      2.76 o 
   2  10   8       64.32       64.76      5.16 o 
   3  10   8      132.04      139.44     10.75 o 
  -5  11   8      276.26      277.16     11.28 o 
  -4  11   8        4.57        6.76      2.51 o 
  -2  11   8      423.01      425.87     14.84 o 
  -1  11   8       40.43       41.91      5.06 o 
 -14   1   9      199.25      209.80      6.78 o 
 -13   1   9       12.14       10.27      1.52 o 
 -12   1   9       10.46       10.94      1.41 o 
 -11   1   9      327.69      329.00      6.10 o 
 -10   1   9       60.81       57.73      3.19 o 
  -9   1   9      167.56      158.10      4.79 o 
  -8   1   9      181.02      176.36      7.05 o 
  -7   1   9       32.23       30.83      2.12 o 
  -6   1   9      288.97      288.12      5.86 o 
  -5   1   9       53.09       51.95      3.06 o 
  -4   1   9       76.80       78.58      4.05 o 
  -3   1   9      767.27      740.25     10.18 o 
  -2   1   9       32.99       30.19      1.72 o 
  -1   1   9      396.63      411.63     10.20 o 
   0   1   9      470.59      469.27      7.45 o 
   1   1   9       82.71       75.05      4.77 o 
   2   1   9      682.91      702.06     10.13 o 
   3   1   9      248.90      248.07      5.24 o 
   4   1   9        4.36        5.11      0.92 o 
   5   1   9      439.20      437.44     11.77 o 
   6   1   9      141.48      138.10      6.27 o 
   7   1   9        6.76        6.35      1.59 o 
   8   1   9      179.09      180.51      7.78 o 
   9   1   9       86.93       81.47      5.23 o 
  10   1   9        5.75        5.21      1.57 o 
 -14   2   9       58.84       56.71      5.67 o 
 -13   2   9      140.58      143.86      6.17 o 
 -12   2   9      508.70      527.60      8.28 o 
 -11   2   9      139.23      138.65      3.80 o 
 -10   2   9      458.74      453.02      7.16 o 
  -9   2   9      656.83      649.81     11.27 o 
  -8   2   9       74.89       72.90      4.56 o 
  -7   2   9      331.65      320.40      6.59 o 
  -6   2   9     1070.85     1057.99     19.42 o 
  -5   2   9      168.32      163.67      8.87 o 
  -4   2   9     1064.35     1069.69     14.46 o 
  -3   2   9      273.28      271.94      4.28 o 
  -2   2   9       36.89       32.62      2.80 o 
  -1   2   9      462.10      445.12      7.64 o 
   0   2   9      242.45      231.16      7.58 o 
   1   2   9       13.16       12.57      2.29 o 
   2   2   9      267.21      271.27      8.42 o 
   3   2   9       49.49       49.80      3.52 o 
   4   2   9      158.08      169.69      6.76 o 
   5   2   9       92.58       96.94      5.23 o 
   6   2   9       67.09       63.65      4.29 o 
   7   2   9      150.28      150.09      7.00 o 
   8   2   9       57.82       58.70      5.17 o 
   9   2   9       75.23       74.92      5.17 o 
 -14   3   9       67.55       75.34      5.33 o 
 -13   3   9      136.90      144.30      7.26 o 
 -12   3   9      332.15      344.40     11.54 o 
 -11   3   9       79.98       87.12      3.81 o 
 -10   3   9      252.99      245.25      9.12 o 
  -9   3   9      623.04      612.05     10.55 o 
  -8   3   9       63.02       64.18      3.00 o 
  -7   3   9     1257.33     1236.07     16.96 o 
  -6   3   9     1380.88     1332.08     27.06 o 
  -5   3   9      171.25      172.79      4.65 o 
  -4   3   9     3123.78     2981.70     34.06 o 
  -3   3   9     2553.83     2469.05     28.80 o 
  -2   3   9        6.97        8.04      1.25 o 
  -1   3   9     1593.85     1567.29     19.59 o 
   0   3   9     3329.15     3260.16     36.49 o 
   1   3   9       60.46       63.37      2.61 o 
   2   3   9     1015.26     1005.01     14.74 o 
   3   3   9     1769.80     1744.43     24.37 o 
   4   3   9      180.48      179.44      7.39 o 
   5   3   9      374.17      369.08     11.33 o 
   6   3   9      870.49      860.04     19.94 o 
   7   3   9      137.75      129.74      6.68 o 
   8   3   9      201.65      199.84      8.70 o 
   9   3   9      286.86      273.16     10.64 o 
 -14   4   9      211.33      200.32      9.00 o 
 -13   4   9      132.34      137.85      7.25 o 
 -12   4   9      132.39      141.00      7.23 o 
 -11   4   9      374.06      386.09     12.40 o 
 -10   4   9      467.89      469.13      9.36 o 
  -9   4   9       66.43       65.01      3.52 o 
  -8   4   9       78.16       72.62      3.30 o 
  -7   4   9       99.26       88.49      3.52 o 
  -6   4   9      144.49      150.54      6.40 o 
  -5   4   9       62.14       62.53      2.87 o 
  -4   4   9      560.36      538.78      9.30 o 
  -3   4   9      682.05      668.29     10.63 o 
  -2   4   9      196.97      190.98      4.83 o 
  -1   4   9       63.14       58.04      3.48 o 
   0   4   9      518.99      514.67      8.68 o 
   1   4   9       16.75       17.62      2.67 o 
   2   4   9      215.91      215.85      5.75 o 
   3   4   9      245.43      244.97      6.33 o 
   4   4   9      175.22      189.85      5.67 o 
   5   4   9      234.21      241.03     14.66 o 
   6   4   9      103.86      104.16      6.66 o 
   7   4   9       87.48       91.61      5.79 o 
   8   4   9      261.64      283.19     10.90 o 
 -13   5   9       16.03       18.06      3.17 o 
 -12   5   9      177.57      174.82      8.26 o 
 -11   5   9       72.05       78.10      3.84 o 
 -10   5   9       41.86       39.79      3.07 o 
  -9   5   9      298.00      288.16      7.17 o 
  -8   5   9       18.32       16.45      1.95 o 
  -7   5   9      174.65      170.26      5.13 o 
  -6   5   9      771.99      749.71     25.06 o 
  -5   5   9       90.14       82.93      9.88 o 
  -4   5   9      969.42      956.83     14.22 o 
  -3   5   9      647.76      600.52     10.18 o 
  -2   5   9       18.75       21.31      2.00 o 
  -1   5   9      476.49      469.32      8.47 o 
   0   5   9      790.69      743.59     11.44 o 
   1   5   9      357.49      325.27     10.51 o 
   2   5   9      577.16      566.39     10.58 o 
   3   5   9      221.23      213.91      9.11 o 
   4   5   9       65.25       68.95      3.83 o 
   5   5   9      310.95      304.45      9.59 o 
   6   5   9      117.04      112.90      5.85 o 
   7   5   9       78.04       77.54      6.54 o 
   8   5   9       43.70       44.93      3.54 o 
 -12   6   9       67.93       63.08      5.76 o 
 -11   6   9       66.54       71.79      5.94 o 
 -10   6   9      218.59      214.14      6.43 o 
  -9   6   9      101.35       93.31     10.13 o 
  -8   6   9       21.78       23.26      2.41 o 
  -7   6   9       88.73       98.50      8.13 o 
  -6   6   9      169.12      151.01      4.92 o 
  -5   6   9       46.66       45.18      5.39 o 
  -4   6   9       55.25       53.45      3.34 o 
  -3   6   9      306.61      283.89      7.52 o 
  -2   6   9      176.01      169.33      4.90 o 
  -1   6   9       72.04       75.32      5.26 o 
   0   6   9       71.64       64.13      4.61 o 
   1   6   9        6.45        3.65      1.79 o 
   2   6   9        9.87        8.21      1.60 o 
   3   6   9      121.62      116.40      4.55 o 
   4   6   9      114.79      120.48      4.76 o 
   5   6   9        3.02        2.73      1.09 o 
   6   6   9       46.73       46.05      4.45 o 
   7   6   9       22.99       21.53      2.42 o 
 -12   7   9        4.62        2.76      2.05 o 
 -11   7   9        7.60        5.43      1.86 o 
 -10   7   9       60.48       62.18      4.17 o 
  -9   7   9       50.18       48.67      5.50 o 
  -8   7   9       84.73       80.98      5.22 o 
  -7   7   9      215.58      208.72      6.33 o 
  -6   7   9       35.68       35.50      2.95 o 
  -5   7   9       32.46       33.01      2.73 o 
  -4   7   9      102.16       97.18      3.98 o 
  -3   7   9       76.49       80.44      3.56 o 
  -2   7   9       26.15       24.02      4.66 o 
  -1   7   9       18.73       21.14      3.36 o 
   0   7   9      181.76      180.15      8.14 o 
   1   7   9       83.07       78.42      5.38 o 
   2   7   9       46.68       40.32      3.24 o 
   3   7   9      218.55      211.38      6.46 o 
   4   7   9       15.51       15.97      2.26 o 
   5   7   9       50.08       51.25      3.76 o 
   6   7   9      254.83      266.41     14.13 o 
 -10   8   9       29.27       26.82      2.90 o 
  -9   8   9      115.64      110.85      4.89 o 
  -8   8   9      126.11      128.50      5.18 o 
  -7   8   9       83.51       87.75      4.19 o 
  -6   8   9      141.91      141.11      5.19 o 
  -5   8   9       32.14       30.41      2.79 o 
  -4   8   9        6.57       11.63      1.84 o 
  -3   8   9      110.36      118.24      4.56 o 
  -2   8   9       18.33       19.32      2.24 o 
  -1   8   9       94.27       90.57      5.97 o 
   0   8   9      184.70      175.91      8.39 o 
   1   8   9      115.86      122.28      7.10 o 
   2   8   9      189.64      190.95      6.29 o 
   3   8   9      106.28      107.48      4.77 o 
   4   8   9       57.57       60.15      4.10 o 
   5   8   9      133.75      133.87      5.34 o 
  -8   9   9        8.34        6.17      1.53 o 
  -7   9   9      132.07      142.06      5.57 o 
  -6   9   9      466.32      458.22     10.37 o 
  -5   9   9       22.25       17.83      2.36 o 
  -4   9   9      221.80      206.50     10.74 o 
  -3   9   9      391.36      378.23     18.48 o 
  -2   9   9       18.00       18.32      3.58 o 
  -1   9   9      334.35      350.11     12.80 o 
   0   9   9      394.91      390.61     13.50 o 
   1   9   9       37.98       33.46      4.55 o 
   2   9   9      268.94      273.03     11.64 o 
   3   9   9      141.74      142.11      5.57 o 
   4   9   9        1.30        1.85      1.42 o 
  -6  10   9      272.15      299.99     11.63 o 
  -5  10   9      109.30      107.62      4.84 o 
  -4  10   9      413.45      422.60      9.97 o 
  -3  10   9      267.15      272.47     11.47 o 
  -2  10   9        9.43       10.39      2.70 o 
  -1  10   9      452.56      483.50     15.87 o 
   0  10   9      417.70      461.78     15.35 o 
   1  10   9       27.64       30.24      3.03 o 
 -14   0  10       30.46       32.09      4.49 o 
 -13   0  10      182.31      185.95      5.90 o 
 -12   0  10      489.43      451.12     13.26 o 
 -11   0  10      267.23      251.93      9.37 o 
 -10   0  10      516.51      520.18     14.17 o 
  -9   0  10      332.64      322.43     10.44 o 
  -8   0  10      226.76      211.81      8.12 o 
  -5   0  10     1754.56     1679.52     28.07 o 
  -4   0  10       41.30       51.29      2.97 o 
  -3   0  10      264.86      243.70      7.06 o 
  -2   0  10      596.54      528.01     11.96 o 
  -1   0  10      462.38      480.39     11.55 o 
   0   0  10     1600.02     1593.68     27.10 o 
   1   0  10      219.84      209.19      6.60 o 
   2   0  10      152.16      156.89      5.74 o 
   3   0  10      459.81      483.70     11.67 o 
   4   0  10       76.90       78.00      4.23 o 
   5   0  10       81.26       88.77      4.66 o 
 -14   1  10        2.02        4.97      2.64 o 
 -13   1  10       58.43       65.52      3.56 o 
 -12   1  10      141.41      142.38      4.06 o 
 -11   1  10       78.74       87.75      4.13 o 
 -10   1  10      423.85      415.44      8.74 o 
  -9   1  10       12.37       13.78      1.90 o 
  -8   1  10       43.12       40.47      4.12 o 
  -7   1  10      603.98      615.54     15.10 o 
  -6   1  10      263.12      265.13      5.80 o 
  -5   1  10      371.72      363.56      9.31 o 
  -4   1  10       67.26       65.68      3.58 o 
  -3   1  10       56.44       60.76      3.95 o 
  -2   1  10      384.72      383.75      6.83 o 
  -1   1  10      779.87      742.00     15.88 o 
   0   1  10      124.27      116.30      5.34 o 
   1   1  10      953.34      963.61     18.91 o 
   2   1  10       38.29       34.21      3.25 o 
   3   1  10       25.97       22.97      2.74 o 
   4   1  10     1134.38     1099.20     21.90 o 
   5   1  10       43.92       43.91      4.01 o 
   6   1  10       65.60       68.46      4.44 o 
   7   1  10      461.69      472.25     13.39 o 
   8   1  10       52.60       59.40      4.36 o 
 -14   2  10       48.56       50.89      5.20 o 
 -13   2  10       17.67       17.90      3.09 o 
 -12   2  10       92.01       96.93      4.07 o 
 -11   2  10      172.18      167.44     12.13 o 
 -10   2  10      742.43      728.01     17.80 o 
  -9   2  10       71.16       72.74      4.91 o 
  -8   2  10       81.54       81.14      5.13 o 
  -7   2  10     1059.54     1037.57     18.78 o 
  -6   2  10       34.71       37.33      2.53 o 
  -5   2  10      538.87      514.78     16.17 o 
  -4   2  10      390.21      371.39      7.17 o 
  -3   2  10       50.19       50.80      2.46 o 
  -2   2  10      343.53      319.88      9.38 o 
  -1   2  10     1227.63     1158.79     15.61 o 
   0   2  10      126.39      133.13      3.92 o 
   1   2  10      631.60      632.07      8.88 o 
   2   2  10       85.01       76.68      3.21 o 
   3   2  10       31.03       28.77      3.28 o 
   4   2  10      149.60      148.71      6.48 o 
   5   2  10       43.92       45.63      4.29 o 
   6   2  10      144.84      142.10      6.71 o 
   7   2  10      131.66      132.31      6.72 o 
   8   2  10       27.17       38.64      4.29 o 
 -14   3  10        5.00        5.67      2.19 o 
 -13   3  10      192.39      207.64      9.02 o 
 -12   3  10      123.87      122.66      4.66 o 
 -11   3  10        1.14        3.41      1.91 o 
 -10   3  10       37.15       44.72      4.63 o 
  -9   3  10       85.29       63.82      4.70 o 
  -8   3  10       45.42       44.46      5.35 o 
  -7   3  10       88.14       83.08      3.40 o 
  -6   3  10      229.71      219.46      5.57 o 
  -5   3  10       56.75       52.89      2.66 o 
  -4   3  10      475.93      470.45      8.56 o 
  -3   3  10       76.45       78.37      3.09 o 
  -2   3  10       25.78       28.13      2.19 o 
  -1   3  10        3.85        5.37      1.05 o 
   0   3  10      213.17      219.57      5.26 o 
   1   3  10       18.97       19.24      2.85 o 
   2   3  10      169.95      163.76      4.95 o 
   3   3  10        8.73       11.33      3.37 o 
   4   3  10       91.87       89.45      3.81 o 
   5   3  10       42.92       48.31      4.64 o 
   6   3  10       33.83       35.95      4.15 o 
   7   3  10       12.76       16.05      2.81 o 
   8   3  10       13.68       16.89      3.01 o 
 -13   4  10        0.69        1.29      1.46 o 
 -12   4  10      107.45      101.63      6.31 o 
 -11   4  10        8.37        8.57      2.45 o 
 -10   4  10       22.46       19.24      3.28 o 
  -9   4  10      101.29       98.94      4.02 o 
  -8   4  10       14.64       14.83      2.56 o 
  -7   4  10        5.81        4.65      1.16 o 
  -6   4  10       76.01       72.02      4.32 o 
  -5   4  10      286.45      275.11      6.71 o 
  -4   4  10       39.83       44.10      2.82 o 
  -3   4  10       70.43       69.85      7.03 o 
  -2   4  10      292.26      299.56      9.42 o 
  -1   4  10      140.76      143.58      4.26 o 
   0   4  10      201.38      191.26      7.66 o 
   1   4  10      276.24      273.30      9.54 o 
   2   4  10       14.28       15.28      1.89 o 
   3   4  10       34.79       32.86      2.74 o 
   4   4  10      208.01      203.79      6.08 o 
   5   4  10       25.61       26.84      2.64 o 
   6   4  10        3.74        6.42      1.51 o 
   7   4  10       84.48       92.81      4.31 o 
 -12   5  10       52.45       51.28      5.33 o 
 -11   5  10      101.31      102.14      6.40 o 
 -10   5  10      230.69      223.69      6.48 o 
  -9   5  10       18.83       17.21      2.15 o 
  -8   5  10      335.76      321.37      9.50 o 
  -7   5  10      447.34      470.57      9.48 o 
  -6   5  10       25.88       24.55      2.32 o 
  -5   5  10      616.57      584.65     10.50 o 
  -4   5  10      883.88      863.03     13.50 o 
  -3   5  10       39.99       36.58      2.65 o 
  -2   5  10      687.86      668.33     13.16 o 
  -1   5  10      268.58      266.85      6.17 o 
   0   5  10        6.56        4.06      1.66 o 
   1   5  10      252.19      257.56      9.55 o 
   2   5  10      403.81      393.97      8.67 o 
   3   5  10      288.52      287.75      7.44 o 
   4   5  10      277.05      286.53      7.59 o 
   5   5  10       97.74      102.63      4.48 o 
   6   5  10      132.34      138.49      8.71 o 
   7   5  10       30.86       34.77      3.13 o 
 -11   6  10      186.02      193.82      7.93 o 
 -10   6  10      218.79      215.20      6.55 o 
  -9   6  10       32.37       34.44      3.50 o 
  -8   6  10      213.54      218.17      6.40 o 
  -7   6  10      239.28      230.41      6.45 o 
  -6   6  10       63.61       59.90      3.41 o 
  -5   6  10       18.33       18.92      2.12 o 
  -4   6  10      216.64      210.53      5.88 o 
  -3   6  10       39.20       34.93      2.68 o 
  -2   6  10       10.93       11.55      2.50 o 
  -1   6  10       27.20       26.07      3.58 o 
   0   6  10       48.42       48.88      4.79 o 
   1   6  10      217.64      229.12      9.25 o 
   2   6  10       32.62       31.33      2.87 o 
   3   6  10      161.73      156.15      5.54 o 
   4   6  10      352.71      362.66      8.84 o 
   5   6  10       41.93       46.57      4.04 o 
   6   6  10       29.10       29.74      2.96 o 
 -11   7  10       37.07       36.57      4.61 o 
 -10   7  10      160.74      168.35      5.95 o 
  -9   7  10       57.78       59.44      4.05 o 
  -8   7  10       47.56       57.47      3.95 o 
  -7   7  10      263.98      256.21      7.12 o 
  -6   7  10      174.22      165.21      5.54 o 
  -5   7  10      254.41      268.88      8.90 o 
  -4   7  10      341.26      353.53      8.15 o 
  -3   7  10       48.89       52.44      3.46 o 
  -2   7  10      163.45      179.06      5.98 o 
  -1   7  10       90.70      100.69      6.12 o 
   0   7  10        7.03       10.69      2.67 o 
   1   7  10      248.44      236.14      9.79 o 
   2   7  10      135.52      149.03      6.39 o 
   3   7  10      184.15      183.26      6.20 o 
   4   7  10      341.88      350.93      8.95 o 
   5   7  10       10.98       12.44      1.89 o 
  -9   8  10        2.51        3.10      1.92 o 
  -8   8  10      177.97      177.51      6.16 o 
  -7   8  10      208.87      199.13      9.09 o 
  -6   8  10      126.04      118.68      4.91 o 
  -5   8  10      451.49      450.94     15.37 o 
  -4   8  10      273.03      270.05      7.30 o 
  -3   8  10       71.84       73.82      3.71 o 
  -2   8  10      284.03      279.62     11.02 o 
  -1   8  10       90.82       97.01      6.35 o 
   0   8  10       22.34       18.26      3.52 o 
   1   8  10      169.56      182.77      8.91 o 
   2   8  10      134.47      127.70      8.42 o 
   3   8  10      154.60      154.52      5.84 o 
   4   8  10      165.00      177.46      8.76 o 
  -7   9  10       74.06       78.02      6.34 o 
  -6   9  10       48.23       53.00      4.18 o 
  -5   9  10       48.18       50.55      3.78 o 
  -4   9  10       34.23       36.73      3.96 o 
  -3   9  10        2.07        0.35      1.62 o 
  -2   9  10      118.61      132.84      7.69 o 
  -1   9  10       83.56       91.03      6.55 o 
   0   9  10       19.87       22.66      3.75 o 
   1   9  10      161.63      170.47      8.05 o 
   2   9  10       11.69       15.55      2.23 o 
  -5  10  10      138.06      147.54      7.88 o 
 -14   1  11      124.39      131.07      7.19 o 
 -13   1  11       10.39       12.03      1.86 o 
 -12   1  11       86.16       89.35      4.03 o 
 -11   1  11      346.18      339.44      8.10 o 
 -10   1  11       57.45       58.89      3.75 o 
  -9   1  11      101.92       99.78      4.79 o 
  -8   1  11      624.60      595.78     15.47 o 
  -7   1  11      197.36      203.32      8.06 o 
  -6   1  11      243.22      227.59      8.45 o 
  -5   1  11      577.01      571.07     13.03 o 
  -4   1  11      144.70      138.68      5.52 o 
  -3   1  11      351.86      341.12      6.46 o 
  -2   1  11      313.35      291.87      9.90 o 
  -1   1  11       27.58       27.12      3.03 o 
   0   1  11      224.01      202.92      7.54 o 
   1   1  11      167.26      170.74      4.76 o 
   2   1  11       14.71       18.10      2.49 o 
   3   1  11       60.95       69.29      4.15 o 
   4   1  11      100.47      106.80      5.35 o 
   5   1  11      110.59      118.41      5.79 o 
 -14   2  11       22.44       19.70      3.26 o 
 -13   2  11      427.51      422.44     13.55 o 
 -12   2  11      189.03      184.76      5.85 o 
 -11   2  11       28.51       27.70      2.69 o 
 -10   2  11      229.94      233.79      9.42 o 
  -9   2  11      223.16      212.48      8.72 o 
  -8   2  11       34.48       33.85      3.93 o 
  -7   2  11      115.87      121.32      6.19 o 
  -6   2  11      214.44      214.91      8.70 o 
  -5   2  11      376.13      379.55      7.60 o 
  -4   2  11       57.97       58.18      2.75 o 
  -3   2  11      323.38      324.47      6.81 o 
  -2   2  11      734.04      734.63     11.54 o 
  -1   2  11      135.08      129.29      4.05 o 
   0   2  11      380.01      385.35      7.54 o 
   1   2  11      586.01      579.73     10.24 o 
   2   2  11      301.46      296.97     10.95 o 
   3   2  11      593.55      597.83     14.90 o 
   4   2  11      195.55      209.53      8.07 o 
   5   2  11      105.20      115.68      6.09 o 
   6   2  11      277.96      281.08     10.04 o 
   7   2  11      125.59      127.59      6.64 o 
   8   2  11      104.44      106.33      6.03 o 
 -13   3  11      214.48      207.82      9.28 o 
 -12   3  11      129.41      138.53      5.09 o 
 -11   3  11      320.57      329.70     11.58 o 
 -10   3  11       92.10       93.10      5.90 o 
  -9   3  11      287.62      275.06     10.12 o 
  -8   3  11      344.46      359.56      7.83 o 
  -7   3  11       55.28       51.40      2.97 o 
  -6   3  11      648.93      623.76     10.82 o 
  -5   3  11      505.05      493.70      9.20 o 
  -4   3  11       23.82       21.82      2.07 o 
  -3   3  11      795.98      781.04     12.27 o 
  -2   3  11      227.94      209.26      6.70 o 
  -1   3  11       17.33       19.69      1.89 o 
   0   3  11      436.65      436.43     12.46 o 
   1   3  11      319.62      303.57      7.14 o 
   2   3  11       63.55       59.50      6.54 o 
   3   3  11      358.86      349.19      8.03 o 
   4   3  11      191.69      187.40     11.59 o 
   5   3  11      164.57      158.16      5.43 o 
   6   3  11      119.95      131.04      6.89 o 
   7   3  11       81.72       82.62      5.53 o 
 -12   4  11       17.51       22.88      3.57 o 
 -11   4  11      199.86      200.90      8.97 o 
 -10   4  11       55.13       48.82      4.95 o 
  -9   4  11       18.75       17.48      2.61 o 
  -8   4  11      169.42      160.01      5.17 o 
  -7   4  11       18.05       20.40      2.20 o 
  -6   4  11      208.12      202.62      5.67 o 
  -5   4  11      298.57      293.45     11.37 o 
  -4   4  11       16.98       19.16      2.38 o 
  -3   4  11      449.17      432.88     10.19 o 
  -2   4  11      208.57      211.28      5.53 o 
  -1   4  11       20.33       21.95      2.07 o 
   0   4  11      350.49      329.09     10.86 o 
   1   4  11      269.64      264.47      9.71 o 
   2   4  11       97.43       91.63      3.95 o 
   3   4  11      455.34      456.33      9.73 o 
   4   4  11       26.94       23.93      2.80 o 
   5   4  11      207.92      219.36      6.69 o 
   6   4  11      140.61      133.75      5.25 o 
   7   4  11       59.86       69.31      5.07 o 
 -12   5  11      117.89      109.02      6.80 o 
 -11   5  11       35.95       35.24      4.51 o 
 -10   5  11       26.79       26.52      4.36 o 
  -9   5  11       56.59       50.23      5.27 o 
  -8   5  11      121.21      121.45      7.90 o 
  -7   5  11       63.30       60.26      3.44 o 
  -6   5  11       13.52       10.14      1.68 o 
  -5   5  11       14.11       15.75      1.94 o 
  -4   5  11        1.37        1.35      1.25 o 
  -3   5  11       38.43       42.01      5.22 o 
  -2   5  11       47.15       39.86      2.83 o 
  -1   5  11        6.89        4.84      1.86 o 
   0   5  11        8.82        9.95      2.27 o 
   1   5  11       14.52       16.05      2.87 o 
   2   5  11      138.36      137.44      5.04 o 
   3   5  11      102.17      109.39      4.56 o 
   4   5  11       14.83       12.99      1.97 o 
   5   5  11       50.33       58.98      4.08 o 
   6   5  11       32.86       34.84      4.41 o 
 -11   6  11       23.54       27.58      3.99 o 
 -10   6  11        0.18       -0.52      0.95 o 
  -9   6  11       18.06       17.79      2.32 o 
  -8   6  11       76.84       75.43      3.84 o 
  -7   6  11        5.73        4.92      2.12 o 
  -6   6  11        5.79        6.86      1.47 o 
  -5   6  11       12.19       10.05      1.74 o 
  -4   6  11       22.02       19.68      2.19 o 
  -3   6  11        0.30        1.94      0.99 o 
  -2   6  11       22.76       29.33      3.33 o 
  -1   6  11        4.18        5.47      1.74 o 
   0   6  11       39.09       36.00      4.29 o 
   1   6  11       41.22       38.62      4.49 o 
   2   6  11       98.02       88.97      5.43 o 
   3   6  11        0.64        2.92      1.25 o 
   4   6  11       19.32       17.98      2.73 o 
   5   6  11       30.76       29.39      2.90 o 
 -10   7  11       37.30       34.75      4.48 o 
  -9   7  11        0.28       -0.09      1.46 o 
  -8   7  11       94.52      100.63      6.56 o 
  -7   7  11       38.43       35.07      3.11 o 
  -6   7  11        2.08        1.89      1.33 o 
  -5   7  11       14.60       16.49      2.15 o 
  -4   7  11       52.29       55.58      5.80 o 
  -3   7  11        2.11        5.18      1.40 o 
  -2   7  11      106.74      113.26      6.73 o 
  -1   7  11       51.38       47.46      5.05 o 
   0   7  11       31.65       33.85      4.37 o 
   1   7  11       15.15       13.31      3.06 o 
   2   7  11       26.78       30.85      2.99 o 
   3   7  11       27.89       32.87      3.16 o 
   4   7  11       36.26       36.16      3.24 o 
  -9   8  11       27.50       32.42      4.67 o 
  -8   8  11      118.56      115.04      4.99 o 
  -7   8  11       85.03       88.55      4.75 o 
  -6   8  11       77.84       78.67      4.37 o 
  -5   8  11       45.58       55.12      7.31 o 
  -4   8  11       72.53       74.64      4.10 o 
  -3   8  11       64.22       57.85      5.94 o 
  -2   8  11        8.19       11.44      2.77 o 
  -1   8  11       31.10       25.90      3.90 o 
   0   8  11       33.90       32.89      4.46 o 
   1   8  11      120.05      126.19      5.29 o 
   2   8  11       37.50       30.12      3.03 o 
  -6   9  11      143.46      169.49      8.46 o 
  -5   9  11      257.48      269.41      7.80 o 
  -4   9  11        8.47        5.77      2.47 o 
  -3   9  11      291.69      295.42     12.13 o 
  -2   9  11      514.82      531.98     16.98 o 
  -1   9  11       43.14       41.77      5.05 o 
 -13   0  12       60.06       55.35      5.53 o 
 -12   0  12       12.53        7.97      2.34 o 
 -11   0  12      319.05      329.52     11.70 o 
 -10   0  12       19.92       23.32      3.59 o 
  -9   0  12      282.68      287.46     10.56 o 
  -8   0  12      105.42      119.86      6.65 o 
  -3   0  12       31.56       43.13      3.18 o 
  -2   0  12       83.22       88.68      4.60 o 
  -1   0  12      324.87      327.62      9.77 o 
   0   0  12      104.30      117.22      5.66 o 
 -13   1  12       71.63       66.34      4.24 o 
 -12   1  12       84.92       89.38      4.17 o 
 -11   1  12       80.25       75.73      5.50 o 
 -10   1  12      113.25      113.64      4.66 o 
  -9   1  12      583.93      575.15     20.43 o 
  -8   1  12        8.37        8.64      2.36 o 
  -7   1  12      240.64      222.14      8.79 o 
  -6   1  12      196.02      203.64      8.28 o 
  -5   1  12      164.42      165.87      7.25 o 
  -4   1  12      439.22      416.53     11.01 o 
  -3   1  12      147.85      143.01      6.00 o 
  -2   1  12      136.48      134.17      8.60 o 
  -1   1  12      133.41      120.63      4.11 o 
   0   1  12      182.93      168.92      4.80 o 
   1   1  12       84.41       86.88      6.98 o 
 -13   2  12        2.07        1.47      1.10 o 
 -12   2  12       38.51       43.74      3.42 o 
 -11   2  12       18.38       19.76      2.42 o 
 -10   2  12      210.21      218.64      9.26 o 
  -9   2  12      302.28      302.10     10.97 o 
  -8   2  12        2.12        2.43      1.46 o 
  -7   2  12       50.30       50.98      4.82 o 
  -6   2  12       56.84       54.09      4.83 o 
  -5   2  12      111.63      108.94      3.94 o 
  -4   2  12      212.50      240.47      5.99 o 
  -3   2  12      117.07      138.45      4.39 o 
  -2   2  12      126.82      126.34      4.19 o 
  -1   2  12       24.46       28.55      2.36 o 
   0   2  12      304.04      309.48     10.30 o 
   1   2  12       99.17       96.77      3.79 o 
   2   2  12       48.82       56.54      3.87 o 
   3   2  12       15.08       13.18      1.78 o 
   4   2  12       36.29       34.46      3.83 o 
   5   2  12       15.26       17.31      2.80 o 
 -12   3  12       10.74       10.99      1.86 o 
 -11   3  12       14.38       16.38      3.03 o 
 -10   3  12      197.58      180.89      8.47 o 
  -9   3  12       45.18       37.35      4.41 o 
  -8   3  12       40.88       38.81      4.35 o 
  -7   3  12        5.52        4.69      1.29 o 
  -6   3  12       64.88       65.82      3.23 o 
  -5   3  12       12.18       11.80      1.69 o 
  -4   3  12       66.51       57.77      3.40 o 
  -3   3  12       55.79       53.99      2.81 o 
  -2   3  12       97.02       94.98      3.71 o 
  -1   3  12       36.55       31.95      2.51 o 
   0   3  12      160.64      165.49      7.41 o 
   1   3  12        1.62        1.77      1.46 o 
   2   3  12       59.37       61.83      3.24 o 
   3   3  12       38.68       40.71      3.78 o 
   4   3  12       18.38       17.71      2.12 o 
   5   3  12       28.31       26.10      2.65 o 
   6   3  12       44.76       50.92      5.11 o 
 -12   4  12      133.44      124.57      7.32 o 
 -11   4  12       38.89       47.13      5.08 o 
 -10   4  12       10.20       12.00      2.74 o 
  -9   4  12       29.69       30.93      4.06 o 
  -8   4  12        1.67        1.44      1.03 o 
  -7   4  12      266.59      251.44      6.71 o 
  -6   4  12      240.80      235.81      6.36 o 
  -5   4  12       50.60       56.30      3.55 o 
  -4   4  12      147.25      134.46      4.60 o 
  -3   4  12      256.48      252.55      6.39 o 
  -2   4  12       28.85       30.85      2.56 o 
  -1   4  12      135.83      119.85      6.38 o 
   0   4  12      190.52      190.31      8.30 o 
   1   4  12       51.20       52.67      3.55 o 
   2   4  12      134.64      125.17      5.21 o 
   3   4  12      306.09      325.96      8.23 o 
   4   4  12       90.86       92.15      4.25 o 
   5   4  12       73.24       74.50      3.88 o 
 -11   5  12       59.12       72.42      6.51 o 
 -10   5  12       52.62       54.25      5.62 o 
  -9   5  12       11.73       15.59      2.13 o 
  -8   5  12       89.50       94.29      4.22 o 
  -7   5  12      119.50      124.37      4.79 o 
  -6   5  12      110.83      100.47      4.19 o 
  -5   5  12       37.42       40.14      3.12 o 
  -4   5  12      127.63      123.76      4.52 o 
  -3   5  12       71.04       72.51      3.44 o 
  -2   5  12        9.07        7.90      3.02 o 
  -1   5  12       73.09       73.38      5.17 o 
   0   5  12       36.00       35.22      4.20 o 
   1   5  12       59.27       59.41      3.92 o 
   2   5  12      233.14      227.50      6.83 o 
   3   5  12       21.07       20.32      2.45 o 
   4   5  12      105.82      110.76      6.84 o 
   5   5  12      144.56      158.82      8.12 o 
 -10   6  12      184.21      166.04      5.96 o 
  -9   6  12      181.43      181.26      6.15 o 
  -8   6  12       37.49       39.66      3.32 o 
  -7   6  12       76.91       81.21      4.05 o 
  -6   6  12      450.78      455.01     18.11 o 
  -5   6  12       11.84        8.60      1.69 o 
  -4   6  12      162.03      164.90      5.47 o 
  -3   6  12       77.40       83.22      3.88 o 
  -2   6  12       11.79       10.19      2.56 o 
  -1   6  12       66.57       78.11      5.59 o 
   0   6  12        6.50        9.54      2.46 o 
   1   6  12       66.12       59.76      4.12 o 
   2   6  12      190.18      193.43     13.74 o 
   3   6  12        5.77        4.17      1.38 o 
 -10   7  12       40.94       41.72      5.04 o 
  -9   7  12       88.00       90.68      6.27 o 
  -8   7  12       40.64       40.96      3.42 o 
  -7   7  12       25.77       27.63      2.92 o 
  -6   7  12      229.33      227.03     13.25 o 
  -5   7  12       48.34       54.79      3.83 o 
  -4   7  12      111.94      107.15      4.58 o 
  -3   7  12        5.74        7.78      2.44 o 
  -2   7  12        4.64        5.55      2.15 o 
  -1   7  12       54.20       61.83      6.00 o 
   0   7  12        3.12        3.18      1.86 o 
   1   7  12       12.24       13.59      2.10 o 
   2   7  12      364.88      367.37      9.39 o 
  -7   8  12       27.19       30.38      6.68 o 
  -6   8  12      142.30      154.50      5.77 o 
  -5   8  12       24.59       23.98      2.70 o 
  -4   8  12       32.00       28.34      2.93 o 
  -3   8  12       60.13       67.37      6.37 o 
  -2   8  12       74.59       72.47      6.71 o 
  -1   8  12       17.09       16.64      3.32 o 
  -5   9  12       15.51       21.31      3.68 o 
 -12   1  13       30.83       33.12      3.12 o 
 -11   1  13       19.48       18.06      2.33 o 
 -10   1  13       37.72       38.16      3.29 o 
  -9   1  13       21.21       24.41      4.76 o 
  -8   1  13       15.64       17.40      3.07 o 
  -7   1  13       34.04       35.08      4.30 o 
  -6   1  13       18.78       17.87      3.12 o 
  -5   1  13       31.08       33.14      4.01 o 
  -3   1  13       23.78       24.09      3.05 o 
  -2   1  13       19.14       18.26      2.70 o 
  -1   1  13       21.99       25.68      2.23 o 
   0   1  13       47.75       50.12      3.28 o 
   1   1  13       30.29       28.50      3.65 o 
   2   1  13       24.78       24.61      3.56 o 
 -12   2  13       89.40       97.90      4.53 o 
 -11   2  13       97.91       90.55      4.32 o 
  -9   2  13       72.87       63.69      5.78 o 
  -8   2  13       55.83       62.14      5.72 o 
  -7   2  13      264.50      275.96     10.41 o 
  -6   2  13        2.51        4.56      1.84 o 
  -5   2  13      179.59      182.14      7.95 o 
  -4   2  13      138.53      157.21      4.93 o 
  -3   2  13       64.38       68.82      3.21 o 
  -2   2  13       77.51       79.19      3.45 o 
  -1   2  13      146.29      163.85      5.27 o 
   0   2  13      151.81      157.98      6.16 o 
   1   2  13      243.46      253.41      6.65 o 
   2   2  13       28.84       31.15      4.17 o 
   3   2  13       45.36       43.46      4.99 o 
   4   2  13      125.63      136.43      7.66 o 
 -12   3  13      165.03      183.88      8.76 o 
 -11   3  13      104.78      106.24      6.69 o 
 -10   3  13      185.70      189.36      9.01 o 
  -9   3  13       90.71       94.50      6.16 o 
  -8   3  13      269.03      262.58     10.26 o 
  -7   3  13      362.60      372.08     12.34 o 
  -6   3  13        6.90        6.77      1.47 o 
  -5   3  13      921.85      916.75     17.37 o 
  -4   3  13      260.25      265.14      6.71 o 
  -3   3  13       35.10       32.81      2.70 o 
  -2   3  13      635.02      655.27     22.77 o 
  -1   3  13      306.47      310.08     10.75 o 
   0   3  13      162.29      160.23      8.08 o 
   1   3  13      832.88      830.78     14.15 o 
   2   3  13      122.62      120.68      4.76 o 
   3   3  13       81.21       85.16      4.50 o 
   4   3  13      311.52      324.02      8.31 o 
 -10   4  13      157.73      157.42      8.18 o 
  -9   4  13       46.54       45.73      4.97 o 
  -8   4  13       97.39      105.52      6.41 o 
  -7   4  13      225.72      215.90      6.66 o 
  -6   4  13       21.60       22.79      4.12 o 
  -5   4  13      522.91      525.42     10.40 o 
  -4   4  13      178.56      184.89     11.66 o 
  -3   4  13       41.35       40.52      3.07 o 
  -2   4  13      294.88      296.04     10.70 o 
  -1   4  13      185.43      195.62      8.62 o 
   0   4  13      129.62      142.45      7.49 o 
   1   4  13      525.17      527.69     10.89 o 
   2   4  13       88.25       97.06      4.41 o 
   3   4  13       81.52       86.76      5.84 o 
   4   4  13      167.64      190.29      8.65 o 
 -10   5  13       93.02       84.48      6.03 o 
  -9   5  13       24.14       22.75      3.79 o 
  -8   5  13       54.74       56.62      3.94 o 
  -7   5  13      186.13      194.48      6.18 o 
  -6   5  13       11.04       10.56      2.65 o 
  -5   5  13       46.73       43.79      3.33 o 
  -4   5  13       25.65       28.79      2.73 o 
  -3   5  13       75.19       75.26      4.06 o 
  -2   5  13       75.85       77.13      5.54 o 
  -1   5  13        5.50        4.00      1.92 o 
   0   5  13      112.47      118.50      7.01 o 
   1   5  13       29.36       36.58      4.05 o 
   2   5  13       12.24       12.50      2.78 o 
   3   5  13       28.15       28.12      3.99 o 
  -9   6  13      104.78      108.37      4.89 o 
  -8   6  13       14.35       14.98      2.71 o 
  -7   6  13       24.54       21.11      2.53 o 
  -6   6  13       24.75       28.09      2.86 o 
  -5   6  13       62.64       59.66      3.99 o 
  -4   6  13      143.95      154.15      5.45 o 
  -3   6  13      106.60      114.06      6.91 o 
  -2   6  13        3.04        1.39      1.61 o 
  -1   6  13       65.02       57.90      5.85 o 
   0   6  13       90.76       98.58      6.58 o 
   1   6  13       99.99      107.67     10.70 o 
   2   6  13       39.23       41.32      5.06 o 
  -8   7  13       99.39      108.01      6.97 o 
  -7   7  13       71.30       61.46      6.37 o 
  -6   7  13       36.18       41.49      3.52 o 
  -5   7  13      125.14      128.61      5.28 o 
  -4   7  13       65.04       66.88      4.38 o 
  -3   7  13       18.72       22.49      3.87 o 
  -2   7  13        9.53       11.35      2.72 o 
  -1   7  13       37.58       36.55      4.72 o 
  -5   8  13       59.13       64.43      5.92 o 
 -11   0  14      365.96      394.78     13.78 o 
 -10   0  14       13.56       18.75      3.40 o 
  -9   0  14       97.07       99.02      6.50 o 
  -8   0  14      857.11      851.00     21.27 o 
  -7   0  14      128.72      130.88      7.20 o 
  -1   0  14       92.77       85.10      5.16 o 
   0   0  14       66.14       62.42      4.58 o 
   1   0  14       30.07       34.27      4.23 o 
   2   0  14       59.05       69.03      5.20 o 
 -11   1  14       87.01       87.70      4.37 o 
 -10   1  14        7.45       11.99      4.02 o 
  -9   1  14      163.29      170.41     11.09 o 
  -8   1  14      311.30      304.76     11.35 o 
  -7   1  14       33.88       23.08      3.69 o 
  -6   1  14      773.33      785.69     19.60 o 
  -5   1  14      103.71      108.23      6.37 o 
  -4   1  14        9.67        9.67      2.51 o 
  -2   1  14      557.15      582.33     15.17 o 
  -1   1  14       50.26       50.34      4.80 o 
   0   1  14      303.28      326.28     11.23 o 
   1   1  14       58.31       67.58      3.75 o 
   2   1  14       32.26       46.17      5.05 o 
   3   1  14      249.50      277.51     11.14 o 
 -11   2  14       76.81       69.39      6.30 o 
 -10   2  14       77.56       76.48      6.69 o 
  -9   2  14       18.84       16.96      3.31 o 
  -8   2  14      144.26      143.79      7.69 o 
  -7   2  14       21.78       17.66      3.28 o 
  -6   2  14      143.28      149.22      7.53 o 
  -5   2  14      130.71      124.47      6.71 o 
  -4   2  14       36.01       33.45      4.04 o 
  -3   2  14      162.77      151.46      5.05 o 
  -2   2  14      330.32      314.93      7.54 o 
  -1   2  14       35.38       40.05      4.39 o 
   0   2  14       99.52       96.87      5.99 o 
   1   2  14      132.51      143.86      7.58 o 
   2   2  14        0.61        1.45      1.40 o 
   3   2  14      127.71      131.14      7.43 o 
 -10   3  14        6.29        7.25      2.37 o 
  -9   3  14       59.52       62.70      6.02 o 
  -8   3  14       45.14       28.77      4.05 o 
  -7   3  14       29.28       26.89      3.97 o 
  -6   3  14      119.78      119.89      6.81 o 
  -5   3  14        0.17        1.39      1.03 o 
  -4   3  14        6.71        7.23      2.38 o 
  -3   3  14       83.89       88.31      3.97 o 
  -2   3  14      183.74      179.04      8.07 o 
  -1   3  14        0.86        2.88      1.75 o 
   0   3  14       18.99       24.15      2.96 o 
   1   3  14        5.62        3.63      1.80 o 
   2   3  14       42.65       45.57      5.18 o 
  -9   4  14       39.94       30.20      4.33 o 
  -8   4  14       36.79       37.78      4.76 o 
  -7   4  14       62.59       65.38      6.01 o 
  -6   4  14      147.38      150.41      5.38 o 
  -5   4  14      104.70       97.04      7.65 o 
  -4   4  14       11.13       13.41      1.97 o 
  -3   4  14      104.33      104.28      4.35 o 
  -2   4  14       56.78       65.34      5.92 o 
  -1   4  14        8.63        8.76      2.47 o 
   0   4  14      266.71      272.87     14.40 o 
   1   4  14       45.15       49.78      3.74 o 
   2   4  14        7.01        8.98      1.87 o 
   3   4  14      162.74      193.16      8.78 o 
  -8   5  14      280.26      287.48     11.27 o 
  -7   5  14        8.35       15.16      2.25 o 
  -6   5  14      336.72      366.52     15.31 o 
  -5   5  14      460.10      462.88     18.78 o 
  -4   5  14       91.67       97.99      4.84 o 
  -3   5  14      389.40      429.03     14.01 o 
  -2   5  14      105.67      118.96      7.07 o 
  -1   5  14       64.79       54.73      5.69 o 
   0   5  14      301.06      299.48      8.26 o 
   1   5  14      141.35      150.44      5.73 o 
   2   5  14       40.70       42.71      4.92 o 
  -8   6  14      114.39      117.88      7.08 o 
  -7   6  14       52.12       51.62      4.56 o 
  -6   6  14      202.55      214.49      6.87 o 
  -5   6  14      127.56      122.33      4.99 o 
  -4   6  14       13.12       16.89      3.33 o 
  -3   6  14       77.47       81.34      6.05 o 
  -2   6  14      114.40      119.86      7.27 o 
  -1   6  14       51.04       58.59      6.01 o 
   0   6  14      266.85      291.48     11.76 o 
  -5   7  14      114.69      122.92      7.14 o 
  -9   1  15      121.80      116.18      5.14 o 
  -8   1  15       56.39       50.04      5.31 o 
  -7   1  15       53.43       58.22      5.78 o 
  -6   1  15       82.69       80.54      5.82 o 
  -5   1  15       41.83       38.00      4.66 o 
  -4   1  15       18.72       17.32      3.32 o 
  -3   1  15       54.41       59.00      5.56 o 
  -2   1  15       15.89       18.06      3.40 o 
  -1   1  15       23.51       28.51      3.74 o 
   0   1  15       37.81       41.90      4.61 o 
   1   1  15        0.25        0.00      1.19 o 
   2   1  15       35.37       39.98      3.38 o 
  -9   2  15      358.80      360.33     13.21 o 
  -8   2  15       13.28       16.84      3.38 o 
  -7   2  15      512.43      521.74     15.94 o 
  -6   2  15      457.05      484.85     15.07 o 
  -5   2  15       81.74       77.91      5.61 o 
  -4   2  15      611.62      645.90     17.25 o 
  -3   2  15      406.25      421.77     13.10 o 
  -2   2  15      132.65      153.66      7.50 o 
  -1   2  15      635.39      658.47     17.68 o 
   0   2  15      378.31      397.88     13.15 o 
   1   2  15      170.84      169.00      8.46 o 
  -8   3  15       31.72       36.40      4.73 o 
  -7   3  15      210.98      232.94     10.09 o 
  -6   3  15      111.19      117.66      6.97 o 
  -5   3  15       15.34       13.58      3.06 o 
  -4   3  15      147.88      160.02      7.80 o 
  -3   3  15       67.98       68.33      8.39 o 
  -2   3  15       62.26       66.78      6.00 o 
  -1   3  15      156.57      150.93      7.85 o 
   0   3  15       98.20       99.46      6.41 o 
   1   3  15      126.18      126.50      7.42 o 
  -7   4  15      406.30      454.38     14.65 o 
  -6   4  15      229.68      218.79      9.55 o 
  -5   4  15       47.00       49.10      5.14 o 
  -4   4  15      423.64      462.90     10.07 o 
  -3   4  15      193.05      190.09      8.90 o 
  -2   4  15       94.13       95.83      6.29 o 
  -1   4  15      551.17      630.52     17.97 o 
   0   4  15      316.70      352.08     10.48 o 
  -6   5  15       32.39       33.53      3.18 o 
  -5   5  15       12.10       12.74      2.13 o 
  -4   5  15      103.94       92.13      6.30 o 
  -3   5  15        0.38        2.65      1.72 o 
  -2   5  15        8.37        7.84      2.29 o 
  -5   6  15       37.23       39.17      4.79 o 
  -7   0  16      347.29      335.85     12.73 o 
  -6   0  16      210.09      215.00      9.79 o 
  -7   1  16      123.56      131.32      7.68 o 
  -6   1  16       13.32       12.60      3.01 o 
  -5   1  16      635.66      660.63     18.33 o 
  -4   1  16       63.15       62.25      5.97 o 
  -3   1  16       17.87       19.85      3.44 o 
  -7   2  16       16.35       15.46      3.39 o 
  -6   2  16        6.12        4.54      2.30 o 
  -5   2  16      477.86      514.10     15.76 o 
  -4   2  16       39.92       45.09      4.97 o 
  -1   2  16      251.01      264.22     10.58 o 
  -6   3  16       49.30       57.91      5.95 o 
  -5   3  16       41.42       40.52      4.90 o 
  -4   3  16       42.07       49.69      5.39 o 
  -2   3  16       23.29       21.57      3.44 o 
  -1   3  16       67.29       75.08      5.66 o 
  -5   4  16      205.71      219.35      9.76 o 
  -3   4  16       64.26       69.63      6.40 o 
                                                 
