# Supplementary material for: Tris(5-amino-1H-1,2,4-triazol-4-ium) dihydrogenphosphate hydrogen­phosphate trihydrate
Source: Acta Crystallogr Sect E Struct Rep Online. 2012 Nov 3;68(Pt 12):o3257–8. doi: 10.1107/S1600536812044492 (PMC3588811; doi:10.1107/S1600536812044492)
Supplement: Supplementary file 3 [file e-68-o3257-Isup3.cml]

<?xml version="1.0" encoding="UTF-8"?>
<cml convention="cmlDict:cmllite" xmlns="http://www.xml-cml.org/schema" xmlns:cmlDict="http://www.xml-cml.org/dictionary/cml/" xmlns:nameDict="http://www.xml-cml.org/dictionary/cml/name/">
  <molecule id="m1">
    <name dictRef="nameDict:unknown">Tris(5-amino-1H-1,2,4-triazol-4-ium) dihydrogenphosphate hydrogenphosphate trihydrate</name>
    <atomArray>
      <atom id="a1" elementType="N">
        <label value="N" dictRef="cmlDict:locant"/>
      </atom>
      <atom id="a32" elementType="H"/>
      <atom id="a33" elementType="H"/>
      <atom id="a2" elementType="N">
        <label value="1" dictRef="cmlDict:locant"/>
        <label value="N" dictRef="cmlDict:locant"/>
      </atom>
      <atom id="a3" elementType="N" hydrogenCount="0">
        <label value="2" dictRef="cmlDict:locant"/>
        <label value="N'" dictRef="cmlDict:locant"/>
      </atom>
      <atom id="a4" elementType="C">
        <label value="3" dictRef="cmlDict:locant"/>
      </atom>
      <atom id="a5" elementType="N" formalCharge="1">
        <label value="4" dictRef="cmlDict:locant"/>
        <label value="N''" dictRef="cmlDict:locant"/>
      </atom>
      <atom id="a6" elementType="C" hydrogenCount="0">
        <label value="5" dictRef="cmlDict:locant"/>
      </atom>
      <atom id="a34" elementType="H"/>
      <atom id="a35" elementType="H"/>
      <atom id="a36" elementType="H"/>
      <atom id="a7" elementType="N">
        <label value="N" dictRef="cmlDict:locant"/>
      </atom>
      <atom id="a37" elementType="H"/>
      <atom id="a38" elementType="H"/>
      <atom id="a8" elementType="N">
        <label value="1" dictRef="cmlDict:locant"/>
        <label value="N" dictRef="cmlDict:locant"/>
      </atom>
      <atom id="a9" elementType="N" hydrogenCount="0">
        <label value="2" dictRef="cmlDict:locant"/>
        <label value="N'" dictRef="cmlDict:locant"/>
      </atom>
      <atom id="a10" elementType="C">
        <label value="3" dictRef="cmlDict:locant"/>
      </atom>
      <atom id="a11" elementType="N" formalCharge="1">
        <label value="4" dictRef="cmlDict:locant"/>
        <label value="N''" dictRef="cmlDict:locant"/>
      </atom>
      <atom id="a12" elementType="C" hydrogenCount="0">
        <label value="5" dictRef="cmlDict:locant"/>
      </atom>
      <atom id="a39" elementType="H"/>
      <atom id="a40" elementType="H"/>
      <atom id="a41" elementType="H"/>
      <atom id="a13" elementType="N">
        <label value="N" dictRef="cmlDict:locant"/>
      </atom>
      <atom id="a42" elementType="H"/>
      <atom id="a43" elementType="H"/>
      <atom id="a14" elementType="N">
        <label value="1" dictRef="cmlDict:locant"/>
        <label value="N" dictRef="cmlDict:locant"/>
      </atom>
      <atom id="a15" elementType="N" hydrogenCount="0">
        <label value="2" dictRef="cmlDict:locant"/>
        <label value="N'" dictRef="cmlDict:locant"/>
      </atom>
      <atom id="a16" elementType="C">
        <label value="3" dictRef="cmlDict:locant"/>
      </atom>
      <atom id="a17" elementType="N" formalCharge="1">
        <label value="4" dictRef="cmlDict:locant"/>
        <label value="N''" dictRef="cmlDict:locant"/>
      </atom>
      <atom id="a18" elementType="C" hydrogenCount="0">
        <label value="5" dictRef="cmlDict:locant"/>
      </atom>
      <atom id="a44" elementType="H"/>
      <atom id="a45" elementType="H"/>
      <atom id="a46" elementType="H"/>
      <atom id="a19" elementType="P" hydrogenCount="0">
        <label value="P" dictRef="cmlDict:locant"/>
      </atom>
      <atom id="a20" elementType="O" hydrogenCount="0">
        <label value="O''" dictRef="cmlDict:locant"/>
      </atom>
      <atom id="a21" elementType="O">
        <label value="O" dictRef="cmlDict:locant"/>
      </atom>
      <atom id="a22" elementType="O">
        <label value="O'" dictRef="cmlDict:locant"/>
      </atom>
      <atom id="a23" elementType="O" formalCharge="-1" hydrogenCount="0">
        <label value="O'''" dictRef="cmlDict:locant"/>
      </atom>
      <atom id="a47" elementType="H"/>
      <atom id="a48" elementType="H"/>
      <atom id="a24" elementType="P" hydrogenCount="0">
        <label value="P" dictRef="cmlDict:locant"/>
      </atom>
      <atom id="a25" elementType="O" hydrogenCount="0">
        <label value="O'" dictRef="cmlDict:locant"/>
      </atom>
      <atom id="a26" elementType="O">
        <label value="O" dictRef="cmlDict:locant"/>
      </atom>
      <atom id="a27" elementType="O" formalCharge="-1" hydrogenCount="0">
        <label value="O''" dictRef="cmlDict:locant"/>
      </atom>
      <atom id="a28" elementType="O" formalCharge="-1" hydrogenCount="0">
        <label value="O'''" dictRef="cmlDict:locant"/>
      </atom>
      <atom id="a49" elementType="H"/>
      <atom id="a29" elementType="O">
        <label value="O" dictRef="cmlDict:locant"/>
      </atom>
      <atom id="a50" elementType="H"/>
      <atom id="a51" elementType="H"/>
      <atom id="a30" elementType="O">
        <label value="O" dictRef="cmlDict:locant"/>
      </atom>
      <atom id="a52" elementType="H"/>
      <atom id="a53" elementType="H"/>
      <atom id="a31" elementType="O">
        <label value="O" dictRef="cmlDict:locant"/>
      </atom>
      <atom id="a54" elementType="H"/>
      <atom id="a55" elementType="H"/>
    </atomArray>
    <bondArray>
      <bond id="a1_a32" atomRefs2="a1 a32" order="S"/>
      <bond id="a1_a33" atomRefs2="a1 a33" order="S"/>
      <bond id="a2_a3" atomRefs2="a2 a3" order="S"/>
      <bond id="a3_a4" atomRefs2="a3 a4" order="D"/>
      <bond id="a4_a5" atomRefs2="a4 a5" order="S"/>
      <bond id="a5_a6" atomRefs2="a5 a6" order="D"/>
      <bond id="a2_a6" atomRefs2="a2 a6" order="S"/>
      <bond id="a2_a34" atomRefs2="a2 a34" order="S"/>
      <bond id="a4_a35" atomRefs2="a4 a35" order="S"/>
      <bond id="a5_a36" atomRefs2="a5 a36" order="S"/>
      <bond id="a1_a6" atomRefs2="a1 a6" order="S"/>
      <bond id="a7_a37" atomRefs2="a7 a37" order="S"/>
      <bond id="a7_a38" atomRefs2="a7 a38" order="S"/>
      <bond id="a8_a9" atomRefs2="a8 a9" order="S"/>
      <bond id="a9_a10" atomRefs2="a9 a10" order="D"/>
      <bond id="a10_a11" atomRefs2="a10 a11" order="S"/>
      <bond id="a11_a12" atomRefs2="a11 a12" order="D"/>
      <bond id="a8_a12" atomRefs2="a8 a12" order="S"/>
      <bond id="a8_a39" atomRefs2="a8 a39" order="S"/>
      <bond id="a10_a40" atomRefs2="a10 a40" order="S"/>
      <bond id="a11_a41" atomRefs2="a11 a41" order="S"/>
      <bond id="a7_a12" atomRefs2="a7 a12" order="S"/>
      <bond id="a13_a42" atomRefs2="a13 a42" order="S"/>
      <bond id="a13_a43" atomRefs2="a13 a43" order="S"/>
      <bond id="a14_a15" atomRefs2="a14 a15" order="S"/>
      <bond id="a15_a16" atomRefs2="a15 a16" order="D"/>
      <bond id="a16_a17" atomRefs2="a16 a17" order="S"/>
      <bond id="a17_a18" atomRefs2="a17 a18" order="D"/>
      <bond id="a14_a18" atomRefs2="a14 a18" order="S"/>
      <bond id="a14_a44" atomRefs2="a14 a44" order="S"/>
      <bond id="a16_a45" atomRefs2="a16 a45" order="S"/>
      <bond id="a17_a46" atomRefs2="a17 a46" order="S"/>
      <bond id="a13_a18" atomRefs2="a13 a18" order="S"/>
      <bond id="a19_a20" atomRefs2="a19 a20" order="D"/>
      <bond id="a19_a21" atomRefs2="a19 a21" order="S"/>
      <bond id="a19_a22" atomRefs2="a19 a22" order="S"/>
      <bond id="a19_a23" atomRefs2="a19 a23" order="S"/>
      <bond id="a21_a47" atomRefs2="a21 a47" order="S"/>
      <bond id="a22_a48" atomRefs2="a22 a48" order="S"/>
      <bond id="a24_a25" atomRefs2="a24 a25" order="D"/>
      <bond id="a24_a26" atomRefs2="a24 a26" order="S"/>
      <bond id="a24_a27" atomRefs2="a24 a27" order="S"/>
      <bond id="a24_a28" atomRefs2="a24 a28" order="S"/>
      <bond id="a26_a49" atomRefs2="a26 a49" order="S"/>
      <bond id="a29_a50" atomRefs2="a29 a50" order="S"/>
      <bond id="a29_a51" atomRefs2="a29 a51" order="S"/>
      <bond id="a30_a52" atomRefs2="a30 a52" order="S"/>
      <bond id="a30_a53" atomRefs2="a30 a53" order="S"/>
      <bond id="a31_a54" atomRefs2="a31 a54" order="S"/>
      <bond id="a31_a55" atomRefs2="a31 a55" order="S"/>
    </bondArray>
  </molecule>
</cml>
